# Supplementary material for: The impact of perceived school climate on exercise behavior engagement among obese adolescents: a dual mediation effect test of exercise benefits and perseverance qualities
Source: Front Psychol. 2023 Oct 3;14:1220362. doi: 10.3389/fpsyg.2023.1220362 (PMC10579602; doi:10.3389/fpsyg.2023.1220362)
Supplement: Supplementary file 2 [file Table_2.XLS]

## Sheet: Sheet1
SEX	GAME	TS1	TS2	TS3	TS4	TS5	TS6	TS7	CS1	CS2	CS3	CS4	CS5	CS6	CS7	CS8	CS9	CS10	CS11	CS12	CS13	OA1	OA2	OA3	OA4	OA5	UE1	UE2	UE3	UE4	UE5	UE6	EE1	EE2	EE3	EE4	EE5	EE6	EB1	EB2	EB3	EB4	EB5	EX1	EX2	EX3
2	2	3	2	3	4	2	4	3	2	2	2	2	2	2	2	2	2	2	2	2	2	4	3	3	3	2	3	3	4	4	5	5	5	5	5	5	5	5	4	4	4	3	3	5	4	3
2	1	4	4	4	4	4	4	4	4	3	4	3	3	4	2	3	2	3	4	2	2	4	4	4	4	4	5	3	3	4	4	5	5	5	5	5	5	5	3	4	4	3	4	3	5	3
2	1	4	3	2	3	4	2	3	4	4	4	4	4	4	4	4	4	4	4	4	4	4	4	4	4	4	5	5	2	4	5	3	5	5	5	5	5	5	4	4	4	3	3	5	5	5
1	1	4	2	3	2	3	4	3	4	4	4	4	4	4	4	4	4	4	4	4	4	4	4	3	4	4	4	4	3	5	5	3	5	5	5	5	5	5	4	4	4	4	4	3	4	3
1	1	1	1	1	1	1	1	1	2	3	4	3	3	3	4	3	3	2	3	3	3	1	1	1	1	1	5	4	3	3	5	4	3	3	3	2	3	4	3	3	4	4	3	4	3	4
1	1	3	3	2	3	3	4	3	4	4	4	4	4	4	4	4	4	4	4	4	4	4	4	4	4	3	5	5	5	5	5	5	5	5	5	5	5	5	3	3	3	3	3	3	3	3
1	1	1	1	1	1	1	1	1	1	1	1	1	1	1	1	1	1	1	1	1	1	1	1	1	1	1	3	2	3	2	3	5	2	3	3	3	2	5	3	3	4	4	4	4	4	4
1	1	4	4	4	4	4	4	4	4	4	4	4	4	4	4	4	4	4	4	4	4	4	4	3	4	4	3	3	5	5	5	3	5	4	3	3	4	5	4	4	3	3	3	4	3	4
1	1	3	3	3	3	3	3	3	4	4	4	4	4	4	4	4	4	4	4	4	4	4	3	4	4	4	5	3	3	5	4	4	5	5	4	3	3	4	2	4	2	3	3	3	5	4
2	1	4	4	4	4	4	4	4	3	3	3	3	3	3	3	3	3	3	3	3	3	3	2	1	3	1	5	5	3	3	5	3	5	5	3	3	5	3	4	4	4	4	4	3	5	5
2	2	2	2	2	2	2	2	2	4	4	4	4	4	4	4	4	4	4	4	4	4	1	2	2	3	2	4	2	4	3	3	2	3	3	3	4	3	2	4	4	4	4	4	4	4	5
2	1	3	3	3	3	3	3	3	3	3	3	3	3	3	3	3	3	3	3	3	3	3	3	3	4	2	5	5	5	5	5	5	3	2	3	3	3	4	3	3	3	4	4	2	2	2
2	1	4	3	3	3	4	3	1	3	3	3	4	4	3	3	3	3	3	3	2	2	4	3	3	3	2	4	3	3	3	3	2	4	3	2	3	3	3	3	3	2	4	4	3	4	5
2	1	4	4	4	4	4	4	4	4	4	4	4	4	4	4	4	4	4	4	4	4	4	4	3	3	1	1	1	1	1	1	1	1	1	1	1	1	1	4	4	4	4	3	5	3	5
2	1	4	4	4	4	4	4	4	4	4	4	4	4	4	4	4	4	4	4	4	4	4	4	3	4	4	4	5	5	3	3	4	5	5	5	5	5	5	2	4	4	3	3	5	4	3
2	1	3	4	3	3	3	3	2	4	4	4	4	4	4	4	4	4	4	4	4	4	4	4	4	4	4	3	3	2	3	4	3	2	2	4	3	4	3	3	3	2	4	2	4	3	2
2	1	4	4	4	4	4	4	4	4	4	4	4	4	4	4	4	4	4	4	4	4	4	4	3	4	4	5	5	5	5	5	5	3	3	5	4	4	5	4	4	3	3	4	4	3	4
2	1	4	4	4	4	4	4	4	3	4	3	4	2	3	3	2	4	2	3	3	3	4	3	4	4	4	5	5	5	5	5	5	5	5	5	5	5	5	2	3	2	3	3	2	3	3
1	1	4	4	4	4	4	4	4	4	4	4	4	4	4	4	4	4	4	4	4	4	3	4	4	4	4	5	5	5	5	5	5	5	5	5	5	5	5	4	4	4	3	4	5	5	5
1	1	4	4	4	4	4	4	4	4	4	4	4	4	4	4	4	4	4	4	4	4	4	3	3	4	3	5	5	5	5	5	5	5	5	5	5	5	5	2	3	4	2	3	5	5	4
1	1	4	4	4	4	4	4	4	4	4	4	4	4	4	4	4	4	4	4	4	4	4	4	4	4	4	5	5	5	5	5	5	5	5	5	5	5	5	1	1	1	1	1	3	5	4
1	1	4	4	4	4	4	4	4	3	3	3	3	3	3	3	3	3	4	4	2	2	2	2	2	2	2	5	5	5	5	5	5	5	5	5	5	5	5	4	4	4	4	3	5	5	5
1	1	4	4	4	4	4	4	4	4	4	4	3	2	3	3	3	3	3	3	2	2	4	4	4	4	4	5	5	5	5	5	5	5	5	5	5	5	5	4	4	4	4	4	2	5	5
1	1	4	4	4	4	4	4	4	4	4	4	4	4	4	4	4	4	4	4	4	4	4	4	4	4	4	5	5	5	5	5	5	5	5	5	5	5	5	4	4	4	3	3	3	5	4
1	2	3	3	3	3	3	3	3	4	4	4	4	4	4	4	4	4	4	4	4	4	3	3	3	4	2	2	2	2	2	2	2	3	2	2	2	2	1	3	2	4	3	3	3	3	3
2	1	4	4	4	4	4	4	4	4	4	4	4	4	4	4	4	4	4	4	4	4	4	3	4	4	4	5	5	5	5	5	5	5	5	5	5	5	5	3	4	3	3	4	4	3	4
2	1	4	4	4	4	4	4	4	3	3	3	3	3	3	3	3	3	3	3	3	3	4	4	3	4	4	5	5	5	5	5	5	5	5	5	5	5	5	3	3	3	3	4	4	4	5
2	1	3	3	3	3	3	3	3	4	4	4	4	4	4	4	4	4	4	4	4	4	3	3	3	3	3	3	3	3	2	3	4	3	2	3	3	3	4	4	4	4	3	3	3	3	4
1	1	4	4	4	4	4	4	4	4	4	4	4	4	4	4	4	4	4	4	4	4	4	4	4	4	4	5	5	5	5	5	5	5	5	5	5	5	5	3	2	4	4	4	4	4	4
1	1	4	4	4	4	4	4	4	4	4	4	4	4	4	4	4	4	4	4	4	4	3	4	4	4	4	5	5	5	5	5	5	5	5	5	5	5	5	4	4	4	4	4	5	5	5
1	1	4	4	4	4	4	4	4	4	4	4	4	4	4	4	4	4	4	4	4	4	4	3	4	4	4	4	3	3	3	3	2	3	3	4	2	4	2	3	4	3	4	3	4	3	3
1	1	3	3	3	3	3	3	3	4	4	4	4	4	4	4	4	4	4	4	4	4	4	4	4	4	4	3	3	3	4	3	2	2	2	2	2	2	2	3	3	4	2	3	4	5	2
1	2	4	4	4	4	4	4	4	3	3	3	3	3	3	3	3	3	3	3	3	3	4	4	3	4	4	4	4	4	4	4	4	3	3	4	4	5	5	3	3	3	2	2	3	4	5
1	1	4	4	4	4	4	4	4	4	3	4	2	4	2	4	2	3	4	3	2	2	4	4	4	4	4	5	5	5	5	5	5	5	5	5	5	5	5	4	3	3	3	3	3	2	3
1	1	4	4	4	4	4	4	4	4	4	4	4	4	4	4	4	4	4	4	4	4	4	4	3	4	4	3	3	3	3	3	3	5	5	5	5	5	5	3	2	2	2	2	4	2	2
1	1	3	3	4	3	3	3	2	4	4	4	4	4	4	4	4	4	4	4	4	4	4	4	4	4	4	5	5	5	5	5	5	4	3	5	4	5	3	4	4	4	4	4	3	4	2
1	1	4	4	4	4	4	4	4	4	4	4	4	4	4	4	4	4	4	4	4	4	4	4	3	4	4	5	3	3	2	3	2	1	3	1	3	2	2	3	3	3	4	4	5	3	2
1	1	3	3	3	2	3	3	4	4	3	3	3	3	3	3	4	2	4	3	2	2	3	3	3	3	3	5	5	5	5	5	5	3	4	3	3	3	2	3	4	3	3	2	3	3	4
1	1	4	4	4	4	4	4	4	4	4	4	4	4	4	4	4	4	4	4	4	4	4	4	4	4	4	2	2	3	2	2	1	5	5	5	5	5	5	4	4	3	4	4	3	5	2
1	1	1	1	1	1	1	1	1	3	3	3	3	3	3	3	3	3	3	3	3	3	1	1	1	1	1	3	3	3	2	3	4	4	3	3	2	3	3	2	2	1	2	1	1	1	1
2	1	3	3	4	3	2	3	3	4	4	4	4	4	4	4	4	4	4	4	4	4	4	4	4	4	4	5	5	5	5	5	5	2	3	3	3	4	3	3	3	4	4	4	5	4	3
1	1	4	4	4	4	4	4	4	4	4	4	4	4	4	4	4	4	4	4	4	4	2	2	2	2	2	5	5	5	5	5	5	3	3	5	4	4	5	4	4	3	4	4	4	4	5
1	2	3	3	3	3	3	3	3	3	2	2	2	2	1	1	3	2	1	3	2	2	3	3	3	3	3	5	5	5	5	5	5	3	3	4	3	3	2	2	2	2	2	2	2	2	2
1	1	4	4	4	4	4	4	4	3	3	3	3	3	3	3	3	3	3	3	3	3	4	4	4	4	4	5	5	5	5	5	5	5	3	5	2	5	4	3	3	3	3	3	3	3	4
1	1	3	3	3	3	3	3	3	3	3	3	3	3	3	3	3	3	3	3	3	3	3	3	3	3	3	5	5	4	4	3	3	1	1	1	1	1	1	3	3	3	4	3	3	4	5
2	1	2	2	2	2	2	2	2	1	1	1	1	1	1	1	1	1	1	1	1	1	3	2	1	2	2	5	5	4	3	4	3	5	5	5	5	5	5	2	2	2	2	2	2	3	3
1	1	3	3	3	3	3	3	3	4	4	4	4	4	4	4	4	4	4	4	4	4	3	4	4	4	4	4	4	4	4	3	5	4	4	2	3	2	3	2	4	4	4	3	4	3	3
1	1	4	4	4	4	4	4	4	4	4	4	4	4	4	4	4	4	4	4	4	4	4	4	3	4	4	5	5	3	3	4	4	3	2	3	3	4	3	4	4	3	4	4	3	5	4
1	1	4	4	4	4	4	4	4	4	4	4	4	4	4	4	4	4	4	4	4	4	4	4	3	4	4	2	2	3	2	2	1	5	5	5	5	5	5	3	4	4	2	3	3	2	3
1	1	4	4	4	4	4	4	4	4	4	4	4	4	4	4	4	4	4	4	4	4	4	4	4	4	4	5	5	5	5	5	5	5	5	5	5	5	5	3	4	4	3	3	5	5	5
2	1	4	4	4	4	4	4	4	4	4	4	4	4	4	4	4	4	4	4	4	4	4	3	4	4	4	5	3	3	5	3	5	3	3	2	3	3	4	4	2	4	3	3	5	4	3
1	1	4	4	4	4	4	4	4	4	4	4	4	4	4	4	4	4	4	4	4	4	4	4	4	4	4	4	4	4	4	3	5	5	5	5	5	5	5	4	3	3	3	3	4	5	5
1	1	4	4	4	4	4	4	4	4	4	4	4	4	4	4	4	4	4	4	4	4	4	4	4	3	4	4	3	5	4	5	3	3	3	2	3	4	3	3	4	3	3	4	5	3	4
1	2	3	2	3	4	3	4	2	3	3	3	3	3	3	2	4	3	3	3	2	4	3	3	4	3	2	3	3	4	3	3	2	1	1	1	1	1	1	4	3	3	3	3	2	3	2
1	1	4	4	4	4	4	4	4	4	4	4	4	4	4	4	4	4	4	4	4	4	4	4	4	4	4	5	5	5	5	5	5	5	5	5	5	5	5	3	3	3	3	3	4	5	5
1	1	4	4	4	4	4	4	4	4	4	4	4	4	4	4	4	4	4	4	4	4	4	4	4	4	4	2	2	2	2	2	2	4	5	3	5	4	3	3	3	4	4	4	4	5	4
1	1	3	4	2	3	4	2	3	2	3	3	3	4	4	2	4	2	2	2	4	4	3	3	3	3	3	5	4	3	2	2	2	5	3	5	3	5	3	4	4	4	3	4	4	4	5
2	1	4	4	4	4	4	4	4	4	3	2	3	3	3	3	3	3	3	3	3	3	3	4	3	3	2	5	4	2	4	5	4	5	5	5	5	5	5	4	3	4	4	3	3	2	2
1	1	4	4	4	4	4	4	4	4	4	4	4	4	4	4	4	4	4	4	4	4	4	4	4	4	4	5	5	5	5	5	5	4	4	2	2	3	3	4	3	4	3	3	3	4	5
2	1	2	2	2	1	3	2	2	4	4	4	4	4	4	4	4	4	4	4	4	4	4	4	3	4	4	3	4	2	3	3	3	3	5	5	3	5	3	4	4	4	3	3	3	3	3
2	1	2	3	3	3	3	4	3	4	4	4	4	4	4	4	4	4	4	4	4	4	4	4	4	4	4	4	3	2	4	2	3	2	3	2	2	2	1	4	3	4	3	4	4	3	2
2	1	4	4	4	4	4	4	4	4	4	4	4	4	4	4	4	4	4	4	4	4	4	3	4	4	4	5	5	5	5	5	5	5	5	5	5	5	5	2	3	4	2	3	4	3	3
2	1	4	4	4	4	4	4	4	4	4	4	4	4	4	4	4	4	4	4	4	4	4	3	4	4	4	3	3	2	4	4	2	4	2	2	3	3	4	3	3	3	3	2	4	3	3
2	1	4	4	4	4	4	4	4	4	4	4	4	4	4	4	4	4	4	4	4	4	4	4	4	4	4	3	3	4	2	4	2	2	3	4	4	3	2	4	4	4	4	4	4	3	4
2	2	4	4	4	4	4	4	4	4	4	4	4	4	4	4	4	4	4	4	4	4	4	4	3	4	4	5	5	5	5	5	5	3	3	3	3	3	3	2	3	4	4	4	5	5	4
1	1	3	3	3	4	3	2	3	4	4	4	4	4	4	4	4	4	4	4	4	4	3	4	3	3	2	3	4	3	2	3	3	2	2	2	3	2	1	4	4	4	4	2	2	4	3
1	1	3	3	3	3	3	3	3	3	3	3	3	3	3	3	3	3	3	3	3	3	3	3	4	4	1	5	5	5	5	5	5	5	5	5	5	5	5	4	3	4	3	4	3	4	4
1	1	4	3	4	3	2	2	3	4	2	2	3	2	2	3	4	4	3	4	3	3	3	3	3	3	3	5	5	5	5	5	5	5	5	5	5	5	5	4	3	4	2	4	5	3	3
2	1	4	4	4	4	4	4	4	4	4	4	4	4	4	4	4	4	4	4	4	4	4	4	4	4	4	5	5	5	5	5	5	5	5	5	5	5	5	2	2	4	3	3	3	5	4
1	1	3	3	3	2	3	3	4	4	4	4	4	4	4	4	4	4	4	4	4	4	4	4	4	4	4	4	2	2	3	4	3	3	4	2	3	3	3	3	3	3	2	4	5	4	3
2	1	4	4	4	4	4	4	4	4	4	4	4	4	4	4	4	4	4	4	4	4	3	4	4	4	4	5	5	5	5	5	5	2	3	2	2	2	1	4	3	3	3	3	2	2	2
2	1	4	4	4	4	4	4	4	4	4	4	4	4	4	4	4	4	4	4	4	4	4	4	3	4	4	2	2	2	2	3	1	5	3	3	5	5	3	4	2	4	2	3	3	4	4
2	2	4	4	4	4	4	4	4	3	3	3	3	3	2	3	3	2	3	3	4	4	4	4	4	4	4	5	5	5	5	5	5	3	4	3	2	2	4	4	4	4	4	3	4	4	3
2	1	3	4	3	3	3	2	3	4	4	4	4	4	4	4	4	4	4	4	4	4	1	1	1	1	1	5	5	3	3	4	4	5	5	4	2	4	4	2	2	3	3	3	3	2	4
2	1	3	3	3	3	3	3	3	4	4	4	4	4	4	4	4	4	4	4	4	4	3	3	3	3	3	5	5	3	4	3	4	2	3	3	3	3	4	2	4	3	3	3	3	2	2
2	1	4	4	4	4	4	4	4	3	3	3	3	3	3	3	3	3	3	3	3	3	3	4	3	3	2	4	2	3	2	3	4	5	5	5	5	5	5	3	3	4	3	3	5	4	3
1	1	3	3	3	3	3	3	3	3	3	3	3	3	3	3	3	3	3	3	3	3	4	4	4	4	4	5	4	3	3	4	5	5	3	3	3	5	5	2	2	3	3	3	3	4	5
2	1	2	3	2	1	1	3	2	4	4	4	4	4	4	4	4	4	4	4	4	4	4	4	4	4	4	5	5	5	5	5	5	2	4	3	4	3	2	4	3	4	3	3	3	4	5
1	2	4	4	4	4	4	4	4	4	4	4	4	4	4	4	4	4	4	4	4	4	4	4	4	4	4	4	4	3	2	3	2	2	2	2	1	2	3	4	4	3	3	3	4	4	5
2	1	4	4	4	4	4	4	4	3	3	3	3	3	3	3	3	3	3	3	3	3	4	4	4	4	4	5	5	5	5	5	5	5	5	5	5	5	5	3	4	4	4	3	4	5	4
1	1	2	2	3	4	4	3	3	1	1	1	1	1	1	1	1	1	1	1	1	1	3	3	3	3	3	2	2	2	2	2	2	2	1	2	2	3	2	2	2	3	3	2	2	2	3
1	1	4	4	4	4	4	4	4	3	3	3	3	3	3	3	3	3	3	3	3	3	3	3	3	3	3	5	5	4	3	3	4	3	3	4	3	2	3	4	4	3	4	3	4	3	3
2	1	4	4	4	4	4	4	4	2	2	2	2	2	3	4	3	4	3	4	4	4	4	3	3	3	2	5	5	5	2	5	2	5	5	5	5	5	5	4	4	2	2	3	5	4	3
1	1	2	2	3	3	4	3	4	4	4	4	4	4	4	4	4	4	4	4	4	4	4	2	3	4	2	3	5	5	5	5	1	1	2	2	2	2	3	4	4	3	4	4	4	5	5
1	1	1	1	1	1	1	1	1	2	2	2	2	2	2	2	2	2	2	2	2	2	1	1	1	1	1	3	4	3	2	3	3	3	2	2	1	2	2	3	3	3	3	3	2	3	2
1	1	2	3	2	4	4	3	3	4	4	4	4	4	4	4	4	4	4	4	4	4	4	4	4	4	4	5	5	5	5	5	5	5	5	5	5	5	5	4	4	4	3	3	5	4	3
1	1	4	4	4	4	4	4	4	3	3	4	4	3	2	2	3	3	3	3	3	3	4	4	4	3	4	3	4	5	4	3	5	2	2	3	2	2	1	2	2	2	3	2	2	4	5
2	1	4	4	4	4	4	4	4	4	4	4	4	4	4	4	4	4	4	4	4	4	4	3	4	4	4	4	4	4	5	4	3	1	2	3	2	2	2	4	4	4	3	3	5	3	4
2	2	3	3	3	3	3	3	3	4	4	4	4	4	4	4	4	4	4	4	4	4	3	3	3	3	3	5	5	5	5	5	5	5	3	4	2	5	5	4	4	4	3	3	5	2	5
2	1	3	3	3	2	4	3	3	4	4	4	4	4	4	4	4	4	4	4	4	4	3	2	3	1	1	5	3	4	5	4	3	5	5	5	2	3	4	3	4	3	3	4	4	3	4
1	1	4	4	4	4	4	4	4	3	4	3	3	3	3	3	4	3	3	3	2	2	4	3	3	4	1	5	4	3	5	3	4	3	3	2	2	3	5	4	3	4	4	4	4	4	4
1	1	4	4	4	4	4	4	4	3	3	3	3	3	3	3	3	3	3	3	3	3	3	3	3	4	2	5	5	5	5	5	5	4	5	5	3	3	4	3	4	4	4	4	3	2	3
1	1	3	3	3	3	3	3	3	4	4	4	4	4	4	4	4	4	4	4	4	4	4	4	4	4	4	3	4	3	3	3	2	3	3	4	2	2	4	4	2	4	3	2	3	4	5
1	1	4	4	4	4	4	4	4	4	4	4	4	4	4	4	4	4	4	4	4	4	4	4	4	4	4	5	2	3	3	3	2	5	5	5	5	5	5	4	4	3	4	4	4	3	4
1	1	4	4	4	4	4	4	4	4	3	4	4	4	4	4	4	4	4	4	4	4	4	2	3	4	2	3	4	3	2	3	3	2	3	5	3	2	3	3	3	4	3	4	2	2	2
2	1	4	4	4	4	4	4	4	4	4	4	4	4	4	4	4	4	4	4	4	4	3	3	3	4	2	5	4	5	4	4	8	5	3	4	5	5	2	4	3	3	4	4	3	4	5
2	2	3	3	3	3	3	3	3	3	3	3	3	3	3	3	3	3	3	3	3	4	3	4	3	3	2	3	3	5	5	5	3	3	5	5	5	4	2	4	4	4	4	2	4	4	3
1	1	4	4	4	4	4	4	4	3	3	3	3	4	3	3	3	4	3	3	2	2	3	3	3	3	3	3	5	4	4	5	3	2	2	2	2	2	2	4	4	3	3	4	3	5	4
1	1	3	3	3	3	3	3	3	3	3	3	3	3	3	3	3	3	3	3	3	3	3	3	3	3	3	3	4	3	3	3	2	3	2	3	4	3	3	3	3	3	4	4	3	2	2
1	1	3	3	3	2	4	4	2	3	3	3	4	3	3	3	3	3	3	2	3	3	3	3	3	3	3	4	3	2	3	3	3	5	5	5	4	2	3	3	3	3	3	3	3	5	3
2	2	4	4	4	4	4	4	4	4	4	4	4	4	4	4	4	4	4	4	4	4	4	4	4	4	4	3	4	3	5	5	4	2	2	2	2	2	2	3	4	4	4	3	2	4	4
2	2	4	4	4	4	4	4	4	4	4	4	4	4	4	4	4	4	4	4	4	4	4	3	4	4	4	5	5	5	5	5	5	5	5	5	5	5	5	3	2	4	4	4	4	5	5
2	2	3	3	3	3	3	3	3	4	4	4	4	4	4	4	4	4	4	4	4	4	4	4	4	4	4	4	4	3	5	4	4	3	3	2	3	5	2	3	2	3	4	4	2	5	4
2	2	2	2	2	2	2	2	2	4	4	4	4	4	4	4	4	4	4	4	4	4	4	4	4	4	4	3	4	5	3	5	4	2	2	2	3	2	1	3	4	3	3	4	5	5	5
1	2	4	4	4	4	4	4	4	1	2	3	2	2	1	3	3	2	2	1	2	2	1	1	1	1	1	3	4	2	3	3	3	2	5	3	3	2	3	3	4	4	2	2	4	4	5
2	2	4	4	4	4	4	4	4	4	4	4	4	4	4	4	4	4	4	4	4	4	4	3	4	3	1	5	5	5	5	5	5	4	5	3	5	5	2	4	3	2	3	3	4	5	5
1	2	2	2	3	4	2	4	4	4	4	4	4	4	4	4	4	4	4	4	4	4	4	4	4	4	4	4	5	5	4	3	3	5	5	5	5	5	5	4	4	3	3	4	5	4	4
2	2	4	3	3	2	3	4	2	4	4	3	3	4	3	2	2	3	3	4	2	2	3	4	3	3	2	5	3	4	3	5	4	5	5	5	5	5	5	3	3	3	3	3	3	4	2
1	2	4	4	4	4	4	4	4	4	4	4	4	4	4	4	4	4	4	4	4	4	4	4	3	4	4	5	5	5	5	5	5	3	4	4	4	5	4	4	4	3	4	3	3	4	5
1	2	4	4	4	4	4	4	4	3	4	3	3	3	3	3	4	3	3	3	2	2	4	3	3	3	2	3	5	5	4	4	3	4	3	5	5	4	3	4	4	3	3	4	5	5	5
1	2	4	3	3	3	3	3	2	4	4	4	4	4	4	4	4	4	4	4	4	4	4	3	4	4	4	2	2	2	2	2	2	2	2	2	1	2	3	4	3	4	4	4	5	5	5
2	2	3	4	3	3	4	2	2	3	2	3	4	3	4	3	3	4	3	3	2	2	4	4	4	4	4	4	4	5	3	5	3	5	5	5	5	5	5	4	3	3	4	4	5	3	3
1	2	3	3	3	3	3	3	3	4	4	4	4	4	4	4	4	4	4	4	4	4	4	2	4	4	3	5	5	5	5	5	5	5	5	5	5	5	5	4	4	4	4	2	3	2	4
1	2	4	4	4	4	4	4	4	4	4	4	4	4	4	4	4	4	4	4	4	4	4	4	1	4	1	4	4	4	5	5	2	5	5	5	5	5	5	3	3	4	3	3	2	3	2
2	2	4	4	4	4	4	4	4	4	4	4	4	4	4	4	4	4	4	4	4	4	4	4	4	4	4	5	5	5	5	5	5	5	5	5	5	5	5	4	4	4	3	3	5	5	5
1	2	4	4	4	4	4	4	4	4	4	4	4	4	4	4	4	4	4	4	4	4	4	3	4	4	4	5	3	4	4	5	3	5	5	5	5	5	5	4	4	3	2	4	5	5	4
2	2	4	4	4	4	4	4	4	4	4	2	4	4	3	3	3	2	3	3	2	2	3	3	3	3	3	5	5	5	5	5	5	5	5	5	5	5	5	4	2	3	3	3	4	5	5
1	1	4	4	4	4	4	4	4	4	4	4	4	4	4	4	4	4	4	4	4	4	4	4	4	4	4	5	5	5	5	5	5	3	4	5	5	5	2	4	4	4	4	4	4	4	5
1	2	4	4	4	4	4	4	4	4	4	4	4	4	4	4	4	4	4	4	4	4	4	3	3	3	2	5	4	4	5	4	2	5	5	4	3	2	5	3	3	3	4	4	5	5	5
1	2	3	3	3	3	2	4	3	4	4	4	4	4	4	4	4	4	4	4	4	4	3	3	3	3	3	2	3	1	1	2	3	2	1	2	3	2	2	2	2	3	2	2	5	5	3
2	2	3	3	3	3	4	3	2	4	4	4	4	4	4	4	4	4	4	4	4	4	4	4	4	4	4	2	3	3	3	4	3	3	4	3	3	2	3	3	3	2	2	2	3	2	5
1	2	4	4	4	4	4	4	4	4	4	4	4	4	4	4	4	4	4	4	4	4	4	4	4	4	4	5	5	5	5	5	5	5	5	5	5	5	5	4	4	4	4	4	4	5	5
1	2	4	4	4	4	4	4	4	3	3	3	3	2	3	3	3	2	3	3	4	4	4	4	3	4	4	5	5	5	5	5	5	5	5	5	5	5	5	4	4	3	3	4	5	3	5
1	2	4	4	4	4	4	4	4	4	4	4	4	4	4	4	4	4	4	4	4	4	4	3	4	4	4	4	4	2	3	2	3	2	4	4	4	2	2	4	3	3	3	2	3	4	4
1	2	4	4	4	4	4	4	4	4	4	4	4	4	4	4	4	4	4	4	4	4	4	4	4	4	4	4	3	5	5	4	3	5	3	4	5	4	3	2	3	4	3	2	5	5	5
1	2	3	3	3	3	4	3	2	4	4	4	4	4	4	4	4	4	4	4	4	4	4	4	4	4	4	2	2	2	2	2	2	2	3	2	1	2	2	3	3	4	4	4	1	1	1
1	2	4	4	4	4	4	4	4	4	4	4	4	4	4	4	4	4	4	4	4	4	4	3	3	4	3	5	5	5	5	5	5	5	5	5	5	5	5	4	4	4	4	4	3	3	3
1	2	4	4	4	4	4	4	4	4	4	4	4	4	4	4	4	4	4	4	4	4	4	4	4	4	4	2	4	2	4	3	3	5	2	3	2	3	3	3	3	3	4	2	2	2	1
1	2	1	1	1	1	1	1	1	4	4	4	4	4	4	4	4	4	4	4	4	4	4	4	4	4	4	5	5	5	5	5	5	5	5	5	5	5	5	4	4	4	4	3	3	4	2
2	2	4	4	4	4	4	4	4	1	1	1	1	1	1	1	1	1	1	1	1	1	1	1	1	1	1	3	3	2	4	3	3	4	3	2	3	3	3	3	4	2	3	4	3	2	4
1	2	4	4	4	4	4	4	4	4	4	4	4	4	4	4	4	4	4	4	4	4	4	3	4	4	4	5	5	5	5	5	5	5	5	5	5	5	5	2	3	3	2	2	4	4	5
1	2	4	4	4	4	4	4	4	4	4	4	4	4	4	4	4	4	4	4	4	4	4	4	4	4	4	4	3	2	3	3	3	3	2	3	4	2	4	4	4	4	4	4	3	4	4
1	2	4	4	4	4	4	4	4	3	3	3	4	3	3	3	3	3	3	3	2	3	4	4	3	4	4	5	5	5	5	5	5	5	5	5	5	5	5	3	2	4	2	3	4	4	1
2	2	4	4	4	4	4	4	4	4	4	4	4	4	4	4	4	4	4	4	4	4	4	4	4	4	4	3	4	3	5	5	4	5	4	5	3	5	2	4	3	2	4	4	3	3	5
1	2	4	4	4	4	4	4	4	4	4	4	4	4	4	4	4	4	4	4	4	4	4	3	4	4	4	3	4	2	4	3	2	5	3	2	3	2	3	3	4	3	3	3	5	5	4
2	2	4	4	4	4	4	4	4	4	4	4	4	4	4	4	4	4	4	4	4	4	4	4	4	4	4	4	5	4	3	5	3	5	3	4	3	4	5	3	3	4	3	4	3	2	4
1	2	4	4	4	4	4	4	4	4	4	4	4	4	4	4	4	4	4	4	4	4	4	4	2	4	3	5	5	5	5	5	5	5	5	5	5	5	5	4	4	3	3	3	5	5	5
2	2	1	1	1	1	1	1	1	4	4	4	4	4	4	4	4	4	4	4	4	4	4	4	4	4	4	5	4	3	4	5	3	5	5	5	5	5	5	2	2	3	3	2	3	4	4
1	2	4	4	4	4	4	4	4	4	4	2	4	3	3	4	2	4	3	2	2	2	4	3	3	3	2	2	3	2	2	2	1	2	2	1	3	2	2	4	4	4	4	4	4	3	5
1	2	1	1	1	1	1	1	1	4	4	4	4	4	4	4	4	4	4	4	4	4	4	4	4	4	4	5	5	5	5	5	5	5	5	5	5	5	5	4	3	4	4	3	3	5	5
1	2	4	4	4	4	4	4	4	3	3	4	3	3	2	3	3	2	4	4	2	3	4	4	4	4	4	2	4	3	3	3	3	4	2	3	2	2	5	3	2	3	3	1	3	5	1
1	2	2	1	2	3	2	2	2	4	4	4	4	4	4	4	4	4	4	4	4	4	4	3	4	3	1	4	3	3	5	5	4	4	5	3	4	3	5	4	4	3	4	3	3	5	4
1	2	4	4	4	4	4	4	4	3	3	3	3	3	3	3	3	3	3	3	2	4	4	4	4	4	4	4	5	3	4	3	5	5	4	5	3	4	3	4	4	4	3	3	5	5	5
1	2	4	4	4	4	4	4	4	4	4	4	4	4	4	4	4	4	4	4	4	4	4	4	3	4	4	5	5	5	5	5	5	5	5	5	5	5	5	4	4	4	4	4	5	5	5
1	2	4	4	4	4	4	4	4	4	4	4	4	4	4	4	4	4	4	4	4	4	3	3	3	3	3	2	2	3	2	2	1	1	2	2	2	2	3	2	3	2	2	2	2	4	3
2	1	3	3	3	3	3	3	3	4	4	4	4	4	4	4	4	4	4	4	4	4	4	4	4	4	4	4	4	4	3	2	1	2	2	3	2	2	1	3	4	3	2	4	3	2	4
1	2	3	3	3	3	4	4	1	4	4	4	4	4	4	4	4	4	4	4	4	4	4	4	3	4	4	5	5	5	5	5	5	5	5	5	5	5	5	4	4	4	3	3	5	5	5
2	2	1	1	1	1	1	1	1	4	4	4	4	4	4	4	4	4	4	4	4	4	4	2	4	4	3	5	5	5	5	5	5	5	5	5	5	5	5	3	4	3	4	3	3	5	3
2	2	4	4	4	4	4	4	4	3	3	4	4	4	3	3	3	3	3	3	2	2	4	4	3	4	4	4	4	3	4	4	5	5	3	5	4	5	2	3	4	4	3	3	2	5	2
2	2	4	4	4	4	4	4	4	1	1	1	1	1	1	1	1	1	1	1	1	1	3	3	3	3	3	5	5	5	5	5	5	5	5	5	5	5	5	2	3	3	1	4	3	4	5
2	2	4	4	4	4	4	4	4	4	4	4	4	4	4	4	4	4	4	4	4	4	4	2	3	3	3	2	2	1	2	2	3	2	2	2	2	2	2	4	4	4	4	3	2	2	2
1	2	4	4	4	4	4	4	4	4	4	4	4	4	4	4	4	4	4	4	4	4	4	4	4	4	4	5	5	5	5	5	5	5	5	5	5	5	5	4	4	2	3	4	5	5	5
2	2	4	4	4	4	4	4	4	4	4	4	4	4	4	4	4	4	4	4	4	4	3	4	3	3	2	5	5	5	5	5	5	5	5	5	5	5	5	4	4	4	4	4	4	2	5
2	2	4	4	4	4	4	4	4	4	4	4	4	4	4	4	4	4	4	4	4	4	4	4	4	4	4	5	5	5	5	5	5	5	5	5	5	5	5	2	3	3	3	3	3	4	2
1	2	4	4	4	4	4	4	4	4	4	4	4	4	4	4	4	4	4	4	4	4	3	3	3	3	3	5	5	5	5	5	5	5	5	5	5	5	5	2	3	3	3	3	4	4	4
2	2	4	4	4	4	4	4	4	4	4	4	4	4	4	4	4	4	4	4	4	4	4	3	4	4	4	5	5	5	5	5	5	5	5	5	5	5	5	4	4	4	4	4	4	5	3
2	1	2	3	4	2	3	4	3	4	4	4	4	4	4	4	4	4	4	4	4	4	3	3	3	3	3	2	3	3	3	3	4	5	5	5	5	5	5	4	4	3	4	4	5	5	5
2	2	4	4	4	4	4	4	4	4	4	4	4	4	4	4	4	4	4	4	4	4	4	4	3	4	4	3	3	4	2	3	3	5	5	5	5	5	5	4	4	2	3	3	5	5	5
2	2	3	3	3	3	3	3	3	3	3	3	3	3	3	3	3	3	3	3	3	4	4	4	4	4	4	5	5	5	5	5	5	5	5	5	5	5	5	4	3	3	3	3	3	5	4
1	2	4	4	4	4	4	4	4	3	3	3	3	3	3	3	3	3	3	3	2	3	3	3	3	3	3	4	4	3	2	3	2	4	2	3	3	3	3	3	3	3	3	3	3	4	2
2	2	4	4	4	4	4	4	4	3	3	3	3	3	3	3	3	3	3	3	3	2	4	4	4	4	4	5	5	5	5	5	5	5	5	5	5	5	5	2	2	3	3	3	2	2	5
2	2	3	3	3	3	3	3	3	3	3	4	3	4	4	3	3	3	3	3	2	2	4	3	4	4	4	5	5	5	5	5	5	5	5	5	5	5	5	4	4	4	4	4	4	4	2
1	2	3	4	4	3	3	3	1	4	4	4	4	4	4	4	4	4	4	4	4	4	3	3	3	3	3	5	4	3	3	4	5	3	4	3	5	4	5	3	3	3	3	3	3	2	3
2	2	4	4	4	4	4	4	4	3	3	3	3	3	3	3	3	3	3	3	2	3	4	4	2	4	3	3	5	4	4	3	5	3	5	3	5	4	4	4	4	4	4	4	4	5	5
2	2	4	4	4	4	4	4	4	4	4	4	4	4	4	4	4	4	4	4	4	4	4	4	4	4	4	3	4	3	3	3	2	3	3	3	3	2	4	4	4	2	3	3	5	5	3
1	2	4	3	2	4	3	2	3	4	3	4	4	4	4	4	4	4	4	4	4	4	4	2	4	3	2	4	4	5	5	4	2	3	5	4	4	5	3	4	3	3	3	2	3	5	2
2	2	4	4	4	4	4	4	4	4	4	4	4	4	4	4	4	4	4	4	4	4	4	4	4	4	4	5	5	5	5	5	5	2	4	2	3	4	3	4	4	4	4	4	5	5	5
2	2	4	4	4	4	4	4	4	4	3	4	4	4	3	4	4	4	3	4	4	4	4	3	3	4	3	2	4	4	5	5	4	5	5	4	3	4	3	4	4	2	2	2	4	4	4
2	2	4	4	4	4	4	4	4	4	4	4	4	4	4	4	4	4	4	4	4	4	4	4	4	4	4	5	3	4	5	4	3	4	3	2	4	2	3	3	3	3	4	4	3	2	5
1	2	1	1	1	1	1	1	1	4	4	4	4	4	4	4	4	4	4	4	4	4	4	4	3	4	4	5	4	3	3	5	4	5	3	4	3	5	4	2	3	4	3	4	5	3	5
2	2	1	1	1	1	1	1	1	4	4	3	4	4	4	3	4	4	4	4	4	4	4	3	3	3	2	2	3	2	1	3	1	3	2	2	3	1	1	2	4	3	3	4	3	5	1
1	2	4	4	4	4	4	4	4	4	4	4	4	4	4	4	4	4	3	4	4	4	4	4	3	4	4	5	5	5	5	5	5	5	5	5	5	5	5	4	4	4	4	4	4	5	5
2	2	4	4	4	4	4	4	4	4	4	4	4	4	4	4	4	4	4	4	3	4	4	4	4	4	4	5	3	5	3	5	3	3	3	5	3	5	5	3	3	3	3	3	2	4	2
2	2	3	3	3	3	4	4	1	4	4	4	4	4	4	4	4	4	4	4	4	4	4	4	3	3	3	5	4	4	4	4	3	3	5	5	5	3	3	2	3	4	3	3	2	5	5
1	2	4	4	4	4	4	4	4	4	4	4	3	4	4	4	4	4	4	4	4	4	4	4	4	4	4	5	5	5	5	5	5	5	5	5	5	5	5	4	4	4	4	4	5	2	5
2	2	4	4	4	4	4	4	4	4	4	4	4	4	4	3	4	4	4	4	3	4	4	4	4	4	4	5	5	5	5	5	5	5	3	5	4	5	2	1	2	3	3	1	4	5	4
2	2	4	4	4	4	4	4	4	4	4	4	4	4	4	4	4	4	4	4	4	4	4	4	4	4	4	2	2	5	3	3	3	5	3	5	3	3	5	3	3	3	3	3	2	5	5
2	2	3	4	3	2	3	3	3	4	4	4	4	4	4	4	4	4	4	4	4	4	4	3	4	4	4	4	3	3	4	5	5	3	3	4	2	3	3	3	4	4	3	3	3	2	5
1	2	4	4	4	4	4	4	4	4	4	4	4	4	4	4	4	4	4	4	4	4	4	4	4	4	4	5	5	5	5	5	5	5	5	5	5	5	5	4	4	2	4	4	5	5	5
2	2	3	2	3	1	1	3	1	3	3	3	3	3	3	3	3	3	3	3	4	3	3	4	3	3	2	5	4	4	3	3	5	4	3	3	4	5	5	3	3	3	3	3	3	5	4
1	2	4	4	4	4	4	4	4	4	4	4	4	4	4	4	4	4	4	4	4	4	4	4	4	4	4	5	3	3	3	5	5	5	5	5	5	5	5	3	3	4	3	2	5	5	5
2	2	4	4	4	4	4	4	4	3	3	3	3	3	3	3	3	3	3	3	4	3	4	4	3	4	4	2	2	2	2	2	2	2	4	3	3	4	2	3	3	4	4	3	5	5	5
2	2	4	4	4	4	4	4	4	4	4	4	4	4	4	4	4	4	4	4	4	4	3	3	4	3	2	5	5	5	5	5	5	5	5	5	5	5	5	2	2	4	4	3	4	4	4
2	2	4	3	2	3	1	4	4	4	4	4	4	4	4	4	4	4	4	4	4	4	3	4	3	3	2	1	3	1	2	2	3	2	2	2	2	2	2	3	4	4	3	3	2	5	5
1	2	3	3	3	3	3	3	3	3	3	2	3	4	3	3	3	4	4	4	2	3	3	3	3	3	3	5	5	5	5	5	5	5	5	5	5	5	5	4	4	4	3	2	4	5	3
2	2	4	4	4	4	4	4	4	4	4	4	4	4	4	4	4	4	4	4	4	4	4	4	4	4	4	5	5	5	5	5	5	5	5	5	5	5	5	4	4	3	3	4	4	4	5
2	2	4	4	4	4	4	4	4	3	3	3	3	3	3	3	3	3	3	3	4	3	4	3	4	4	4	5	5	5	5	5	5	5	5	5	5	5	5	4	4	4	4	2	5	5	5
2	2	4	3	2	1	3	4	4	4	4	4	4	4	4	4	4	4	4	4	4	4	4	4	4	4	4	5	5	4	3	3	4	5	5	3	5	3	3	2	2	2	2	2	4	5	5
2	2	4	4	4	4	4	4	4	4	4	4	4	4	4	4	4	4	4	4	4	4	4	4	2	4	3	5	5	5	5	5	5	5	5	5	5	5	5	4	3	4	2	4	3	3	3
1	2	4	2	3	4	3	2	3	4	4	4	4	4	4	4	4	4	4	4	4	4	4	4	4	4	4	4	3	2	3	3	3	2	2	2	1	2	3	4	4	3	4	3	5	2	5
2	2	4	4	4	4	4	4	4	4	4	4	4	4	4	4	4	4	4	4	4	4	4	4	4	4	4	3	5	5	5	5	1	3	4	3	5	4	5	4	3	3	4	3	2	5	5
1	2	4	2	2	4	2	4	3	4	4	4	4	4	4	4	4	4	4	4	4	4	3	3	3	3	3	5	4	5	3	4	3	5	5	5	5	5	5	4	4	3	3	4	2	2	2
1	1	1	1	1	1	1	1	1	1	1	1	1	1	1	1	1	1	1	1	1	1	1	1	1	1	1	4	3	2	3	3	3	3	2	4	4	2	3	4	4	4	4	4	4	4	5
1	1	4	4	4	4	4	4	4	3	3	3	3	3	3	3	3	3	3	3	4	3	4	4	4	4	4	5	5	5	5	5	5	5	5	5	5	5	5	2	3	3	3	3	4	5	5
1	1	4	4	4	4	4	4	4	4	4	4	4	4	4	4	4	4	4	4	4	4	4	4	4	4	4	1	3	2	2	3	1	2	2	1	4	2	1	4	4	4	3	2	5	4	5
1	1	4	4	4	2	3	2	2	3	3	2	4	3	3	3	3	3	2	3	3	4	3	3	4	4	1	5	5	5	5	5	5	5	5	5	5	5	5	1	1	1	1	1	3	4	2
1	1	4	4	4	4	4	4	4	4	4	4	4	4	4	4	4	4	4	4	4	4	4	3	4	4	4	2	2	2	2	3	1	2	3	2	2	2	1	3	3	3	2	4	4	2	3
1	1	4	4	4	4	4	4	4	4	4	3	4	4	4	4	4	4	4	4	4	4	4	4	3	4	4	5	5	5	5	5	5	5	5	5	5	5	5	4	4	3	4	4	5	5	5
1	1	3	4	3	3	3	4	1	4	4	4	4	3	4	4	4	4	4	4	4	4	4	2	4	4	3	2	2	2	2	2	2	2	2	2	2	2	2	2	2	3	3	3	5	5	5
2	1	4	4	4	4	4	4	4	4	4	4	4	4	4	4	4	4	4	4	4	4	4	4	3	4	4	5	5	5	5	5	5	5	5	5	5	5	5	4	4	4	4	4	5	5	5
2	1	4	4	4	4	4	4	4	4	4	4	4	4	4	4	4	4	4	4	4	4	4	4	4	3	4	5	4	3	5	5	2	5	5	4	5	3	2	3	2	3	3	3	5	5	5
2	2	4	4	4	4	4	4	4	4	4	4	4	4	4	4	4	4	4	4	4	4	4	4	4	4	4	5	5	4	3	2	5	5	5	5	5	5	5	3	3	3	3	3	5	5	5
1	1	4	4	4	4	4	4	4	3	3	3	4	3	3	4	4	4	3	3	4	3	4	3	4	4	4	4	3	4	2	3	2	3	3	3	3	3	3	3	4	4	4	4	4	3	4
2	1	4	4	4	4	4	4	4	3	4	3	4	4	4	4	4	4	4	3	4	3	3	4	4	3	1	5	5	5	5	5	5	5	5	5	5	5	5	3	3	4	3	2	5	5	5
2	1	3	3	3	3	3	3	3	3	3	3	3	3	3	3	3	3	3	3	3	4	4	4	4	4	3	1	1	1	1	1	1	1	1	1	1	1	1	4	4	2	2	3	4	3	3
2	1	1	2	2	3	2	3	1	4	4	4	4	4	4	4	4	4	4	4	4	4	4	3	4	4	4	4	2	4	3	3	2	2	3	2	3	3	5	2	2	2	1	1	4	4	3
1	1	4	4	4	4	4	4	4	4	4	4	4	4	4	4	4	4	4	4	4	4	4	4	4	3	4	5	3	3	3	5	5	5	2	2	5	5	5	4	4	4	4	4	4	5	3
1	1	4	4	4	4	4	4	4	4	4	4	4	4	4	4	4	4	4	4	4	4	4	2	4	4	3	2	3	2	1	2	2	2	1	2	2	2	3	4	3	4	2	4	2	4	3
2	1	4	4	4	4	4	4	4	4	4	4	4	4	4	4	4	4	4	4	4	4	4	2	4	4	3	5	5	5	5	5	5	5	5	5	5	5	5	4	4	3	4	2	2	4	5
2	1	3	3	3	3	3	3	3	4	4	4	4	4	4	4	4	4	4	4	4	4	4	4	3	4	4	5	5	5	5	5	5	5	5	5	5	5	5	4	4	4	4	4	3	4	2
1	1	4	4	4	4	4	4	4	4	4	4	4	4	4	4	4	4	4	4	4	4	4	4	4	4	4	5	5	5	5	5	5	5	5	5	5	5	5	4	4	2	2	3	5	5	5
2	1	3	2	1	3	1	2	2	2	3	2	2	2	2	2	3	2	2	3	1	2	3	1	2	2	2	4	5	5	3	4	3	5	4	5	3	2	5	4	3	3	3	2	2	5	3
2	2	4	4	4	4	4	4	4	4	4	4	4	4	4	4	4	4	4	4	4	4	4	4	4	4	4	5	5	5	5	5	5	5	5	5	5	5	5	3	3	3	4	2	4	4	5
2	1	4	4	4	4	4	4	4	4	4	4	4	4	4	4	4	4	4	4	4	4	4	3	4	4	4	4	3	2	3	3	3	3	4	4	3	2	2	2	2	2	3	4	4	4	2
1	1	4	4	4	4	4	4	4	4	4	4	4	4	4	4	4	4	4	4	4	4	4	4	4	4	4	3	3	5	4	4	5	4	3	5	4	4	4	4	3	4	4	4	5	5	5
2	1	1	1	1	1	1	1	1	2	1	2	2	2	2	2	2	2	3	3	2	3	2	3	1	3	1	5	5	5	5	5	5	5	5	5	5	5	5	3	3	3	3	4	4	2	2
2	1	4	4	4	4	4	4	4	4	4	4	4	4	4	4	4	4	4	4	4	4	4	3	4	4	4	4	4	5	4	5	2	5	4	5	3	4	3	3	3	2	2	3	2	4	3
1	1	4	4	4	4	4	4	4	4	4	4	4	4	4	4	4	4	4	4	4	4	4	4	4	4	4	4	3	3	3	2	3	2	3	4	3	3	3	4	3	4	3	3	5	2	5
2	1	4	4	4	4	4	4	4	4	3	4	3	3	4	3	3	3	3	3	2	3	4	4	4	3	4	5	5	2	2	5	5	5	5	5	4	2	3	3	3	3	3	3	3	2	5
1	1	4	4	4	4	4	4	4	4	4	4	4	4	4	4	4	4	4	4	4	4	4	3	4	4	4	5	3	3	5	5	3	5	4	4	4	5	2	4	4	4	4	4	5	5	5
2	1	4	4	4	4	4	4	4	4	4	4	4	4	4	4	4	4	4	4	4	4	4	4	4	4	4	4	3	2	3	3	3	3	4	3	3	2	3	4	4	4	4	4	4	2	3
2	1	4	4	4	4	4	4	4	3	3	3	3	3	3	3	3	3	3	3	3	2	4	4	4	4	4	5	5	5	5	5	5	5	5	5	5	5	5	3	3	4	3	2	3	3	2
2	1	3	3	3	3	3	3	3	4	4	3	4	4	4	4	4	4	4	4	4	4	4	3	4	4	4	5	5	3	3	3	5	3	5	5	3	4	4	3	3	4	4	4	3	3	4
1	2	3	3	3	3	3	3	3	3	3	3	3	3	3	3	3	3	3	4	2	2	2	4	3	4	2	4	3	4	3	2	2	3	3	3	3	3	3	3	3	3	3	3	4	4	3
1	1	4	4	4	4	4	4	4	4	4	4	4	4	4	4	4	4	4	4	4	4	4	4	4	4	4	5	3	3	2	3	2	3	4	3	3	3	2	3	4	4	4	4	5	5	5
1	1	3	3	4	4	3	3	1	3	3	3	3	3	3	3	3	3	3	3	2	3	3	3	3	3	3	5	5	5	5	5	5	5	5	5	5	5	5	2	2	2	3	4	2	2	1
1	1	3	4	3	3	3	4	1	4	4	4	4	4	4	4	4	4	4	4	4	4	3	3	3	3	3	4	4	3	2	2	3	4	3	4	3	2	2	2	2	3	3	3	2	4	5
1	1	3	4	3	4	3	3	1	3	3	3	3	3	3	3	4	3	3	3	2	3	4	3	4	4	4	5	5	5	5	5	5	5	5	5	5	5	5	3	3	4	4	3	5	5	5
1	1	4	3	3	2	3	3	3	4	4	4	4	4	4	4	4	4	4	4	4	4	4	4	4	4	4	5	5	5	5	5	5	5	5	5	5	5	5	4	4	4	4	4	2	2	5
1	1	2	1	3	2	1	3	2	2	2	2	2	2	3	3	3	2	2	2	2	1	1	2	1	3	3	5	5	4	3	4	3	4	4	5	5	4	2	4	4	4	4	4	3	3	5
1	1	4	4	4	4	4	4	4	4	4	4	4	4	4	4	4	4	4	4	4	4	4	4	4	4	4	5	5	5	5	5	5	5	5	5	5	5	5	4	2	3	3	3	4	3	1
1	1	4	4	4	4	4	4	4	4	4	4	4	4	4	4	4	4	4	4	4	4	4	3	4	3	3	5	5	5	5	5	5	5	5	5	5	5	5	3	4	4	3	4	5	5	5
1	1	4	4	4	4	4	4	4	4	4	4	4	4	4	4	4	4	4	4	4	4	4	4	4	4	4	4	4	5	3	5	3	5	4	3	4	5	3	2	2	2	2	2	2	3	1
1	1	4	4	4	4	4	4	4	4	4	4	4	4	4	4	4	4	4	4	4	4	4	3	4	4	4	2	2	2	2	2	8	2	3	3	3	3	4	3	3	3	4	4	5	3	4
1	1	4	4	4	4	4	4	4	4	4	4	4	4	4	4	4	4	4	4	4	4	4	4	4	4	4	5	5	5	3	3	3	4	3	3	4	5	5	4	3	3	4	4	2	5	2
2	2	4	4	4	4	4	4	4	4	4	4	4	4	4	4	4	4	4	4	4	4	4	4	3	4	4	2	2	2	2	2	2	3	2	2	2	2	1	2	3	3	3	2	2	2	2
1	1	4	4	4	4	4	4	4	3	3	4	4	3	4	3	4	3	4	3	3	4	4	4	4	3	4	2	3	3	3	4	3	2	3	3	2	4	4	4	4	4	4	3	3	3	5
1	1	4	4	4	4	4	4	4	4	4	4	4	4	4	4	4	4	4	4	4	4	4	4	4	4	4	5	2	2	2	3	4	3	3	2	2	4	4	4	4	4	4	4	4	5	5
1	1	3	3	3	3	3	3	3	3	3	3	3	3	3	3	3	3	3	3	3	4	4	4	4	4	4	5	5	5	5	5	5	5	5	5	5	5	5	3	4	4	2	2	3	3	3
1	1	4	4	4	4	4	4	4	3	4	2	3	3	3	3	3	3	3	3	3	3	3	3	3	4	2	5	5	5	5	5	5	5	5	5	5	5	5	4	4	4	3	4	5	5	5
2	1	1	1	1	1	1	1	1	4	4	4	4	4	4	4	4	4	4	4	4	4	4	3	4	4	4	1	1	1	1	1	1	1	1	1	1	1	1	2	2	2	2	2	2	2	4
1	1	3	3	3	3	3	3	3	2	3	3	3	3	2	3	2	3	3	2	2	2	4	4	4	4	4	5	5	5	5	5	5	5	5	5	5	5	5	4	3	4	4	4	2	4	5
1	1	3	3	3	4	2	4	2	3	3	2	3	3	3	3	3	3	3	3	3	3	4	3	4	4	4	5	5	5	5	5	5	5	5	5	5	5	5	3	4	4	3	4	5	5	5
1	1	3	3	3	3	3	4	2	3	3	3	3	3	3	3	3	3	3	3	3	4	4	3	4	4	4	5	5	5	5	5	5	5	5	5	5	5	5	3	3	3	3	3	4	4	4
1	1	4	4	4	4	4	4	4	4	4	4	4	4	4	4	4	4	4	4	4	4	4	4	4	4	4	5	5	3	3	5	3	4	5	4	5	2	4	4	3	3	4	4	2	4	3
2	2	4	4	4	4	4	4	4	4	4	4	4	4	4	4	4	4	4	4	4	4	4	4	4	4	4	1	1	1	1	1	1	1	1	1	1	1	1	4	4	3	3	3	4	3	4
1	1	4	4	4	4	4	4	4	4	4	4	4	4	4	4	4	4	4	4	4	4	4	4	3	4	4	5	5	5	5	5	5	5	5	5	5	5	5	3	3	4	4	3	5	5	5
1	1	3	3	3	3	3	4	2	3	3	3	3	3	4	3	3	3	3	3	2	3	3	3	3	3	3	2	2	2	3	2	1	2	2	3	2	2	1	4	4	2	3	2	2	1	3
1	1	4	4	4	4	4	4	4	4	4	4	4	4	4	4	4	4	4	4	4	4	4	4	3	4	4	2	3	4	3	2	4	3	4	3	2	3	3	2	2	4	2	2	1	1	1
1	1	3	3	3	3	3	4	2	4	3	2	3	3	4	4	3	3	3	3	3	4	4	3	3	3	2	4	3	2	3	3	3	3	4	3	2	3	3	2	3	4	2	4	2	2	5
1	1	3	3	3	3	3	4	2	3	3	3	3	4	3	4	3	4	3	3	2	3	4	4	4	4	4	4	2	3	4	3	2	3	3	3	4	3	2	2	4	3	4	3	2	4	5
2	1	4	4	4	4	4	4	4	4	4	4	4	4	4	4	4	4	4	4	4	4	3	4	4	4	4	5	5	5	5	5	5	5	5	5	5	5	5	2	2	2	2	2	5	5	5
2	1	4	4	4	4	4	4	4	3	3	3	3	3	3	3	3	3	3	3	4	3	3	3	3	3	3	4	2	2	3	3	4	3	3	3	3	3	3	2	3	4	3	2	4	4	4
2	1	4	4	4	4	4	4	4	4	4	4	4	4	4	4	4	4	4	4	4	4	4	4	4	4	4	5	5	5	5	5	5	5	5	5	5	5	5	4	2	4	4	3	5	4	4
2	1	4	4	4	4	4	4	4	4	4	4	4	4	3	4	4	4	4	4	4	4	4	3	4	4	4	4	3	3	2	4	2	3	3	3	4	3	2	4	4	4	4	4	5	5	5
1	1	4	4	4	4	4	4	4	4	4	4	4	4	4	4	4	4	4	4	4	4	1	1	1	1	1	3	3	3	3	3	3	3	3	4	3	2	3	2	2	3	4	4	4	4	4
2	2	4	4	4	4	4	4	4	4	4	4	4	4	4	4	4	4	4	4	4	4	4	4	4	4	4	5	5	5	5	5	5	5	5	5	5	5	5	2	2	3	4	4	4	4	3
2	1	4	4	4	4	4	4	4	4	4	4	4	4	4	4	3	4	4	4	4	4	1	1	1	1	1	2	3	4	3	4	2	4	4	3	3	2	2	4	3	4	3	4	5	5	5
2	1	4	4	4	4	4	4	4	3	3	4	3	3	3	3	3	3	2	2	3	4	3	4	4	3	1	3	2	1	3	1	2	2	2	2	2	2	2	2	3	2	4	2	3	2	4
2	1	4	4	3	2	3	3	2	4	4	4	4	4	4	4	4	4	4	4	4	4	4	4	4	4	4	5	5	5	5	5	5	5	5	5	5	5	5	3	3	3	3	4	3	4	5
1	1	3	3	3	3	3	3	3	3	3	3	3	3	3	3	3	3	3	3	3	2	4	3	4	4	4	5	5	5	5	5	5	5	5	5	5	5	5	2	2	3	3	2	2	2	2
1	1	4	4	4	4	4	4	4	4	4	4	4	4	4	4	4	4	4	4	4	4	4	4	4	4	4	5	5	5	5	5	5	5	5	5	5	5	5	2	2	4	2	3	3	4	2
1	1	3	3	3	3	3	4	2	3	4	2	2	2	3	3	3	4	3	2	3	2	3	3	3	3	3	5	3	4	3	5	4	5	4	4	3	5	3	3	3	2	4	4	5	3	3
1	1	4	4	4	4	4	4	4	3	2	2	3	2	2	2	2	2	2	3	1	2	1	2	3	2	2	4	5	5	3	3	4	3	4	4	3	5	5	2	2	3	3	2	3	2	5
1	1	3	3	3	3	3	3	3	4	4	4	4	4	4	4	4	4	4	4	4	4	3	3	2	3	4	2	2	2	2	2	2	2	2	2	2	2	2	2	3	2	2	1	4	5	5
1	1	4	4	4	4	4	4	4	4	4	4	4	4	4	4	4	4	4	4	4	4	4	3	4	4	4	5	5	5	5	5	5	2	4	4	3	4	1	4	4	2	4	2	5	5	5
2	1	4	4	4	4	4	4	4	1	1	1	1	1	1	1	1	1	1	1	1	1	4	4	4	4	4	5	5	5	5	5	5	5	5	5	5	5	5	4	2	2	2	2	5	5	3
2	2	4	4	4	4	4	4	4	4	4	3	4	4	4	4	4	4	4	4	4	4	4	3	4	4	4	5	5	5	5	5	5	5	5	5	5	5	5	4	4	3	4	4	4	5	5
1	1	3	3	3	3	4	4	1	4	4	4	4	4	4	4	4	4	4	4	4	4	4	4	2	3	2	4	2	2	4	2	4	2	3	2	2	2	1	4	4	3	2	3	3	4	4
2	1	4	4	4	4	4	4	4	4	4	4	4	4	4	4	4	4	4	4	4	4	4	4	4	4	4	5	5	5	5	5	5	5	5	5	5	5	5	4	3	3	4	4	5	5	5
1	1	4	4	4	4	4	4	4	4	4	4	4	4	4	4	4	4	4	4	4	4	4	4	4	4	4	5	5	5	5	5	5	5	5	5	5	5	5	3	4	4	4	2	5	5	4
2	1	3	3	3	3	3	4	2	3	3	3	3	3	3	4	4	3	3	3	2	3	3	3	3	3	3	2	4	2	3	4	3	5	5	5	5	5	5	3	4	3	3	2	1	3	2
1	1	4	4	4	4	4	4	4	4	4	4	4	4	4	4	4	4	4	4	4	4	3	3	3	4	2	4	4	2	2	3	3	3	2	2	3	4	4	3	4	2	2	2	2	3	4
2	1	4	4	4	4	4	4	4	4	4	4	4	4	4	4	4	4	4	4	4	4	4	4	4	4	4	5	5	5	5	5	5	5	5	5	5	5	5	4	4	3	3	4	3	3	5
2	2	4	4	4	4	4	4	4	4	4	4	4	4	4	4	4	4	4	4	4	4	4	3	4	4	4	5	5	3	4	3	4	2	3	3	3	2	5	3	4	4	3	2	4	5	5
1	1	4	4	4	4	4	4	4	4	4	4	4	4	4	4	4	4	4	4	4	4	4	4	4	4	4	4	3	2	2	4	3	5	5	5	5	5	5	3	2	4	3	4	5	5	3
1	1	4	4	4	4	4	4	4	4	4	4	4	4	4	4	4	4	4	4	4	4	4	4	4	4	4	5	5	5	5	5	5	5	5	5	5	5	5	4	4	4	4	3	5	3	4
1	1	4	4	4	4	4	4	4	4	4	4	4	4	4	4	4	4	4	4	4	4	3	4	4	4	4	2	4	3	2	3	4	2	2	2	2	2	2	4	3	3	4	2	2	3	2
1	1	4	4	4	4	4	4	4	4	4	4	4	4	4	4	4	4	4	4	4	4	4	4	4	4	4	4	3	4	5	4	4	5	5	5	5	5	5	3	4	3	4	3	5	2	5
1	1	1	2	3	2	1	3	2	3	2	3	2	2	3	2	2	2	2	2	2	2	2	2	2	3	1	5	5	5	5	5	5	5	5	4	5	2	3	3	3	3	3	4	3	2	5
1	1	3	3	3	3	3	4	2	4	4	4	4	4	4	4	4	4	4	4	4	4	4	4	4	4	4	5	5	5	5	5	5	5	5	5	5	5	5	4	4	3	3	4	4	3	3
1	1	3	3	3	3	3	3	3	3	3	3	3	3	3	3	3	3	3	3	3	2	4	4	3	4	4	5	5	5	5	5	5	5	5	5	5	5	5	4	3	3	4	3	3	3	3
2	1	3	2	2	2	1	3	1	3	3	2	1	2	3	3	1	3	3	1	1	1	3	4	2	3	3	5	5	5	5	5	5	5	5	5	5	5	5	3	3	3	4	4	4	4	3
1	2	3	3	3	3	3	4	2	2	2	2	3	3	4	3	3	4	3	4	4	3	3	3	3	3	3	5	5	5	5	5	5	5	5	5	5	5	5	3	3	4	3	4	5	5	5
2	1	1	1	1	1	1	1	1	4	4	3	4	4	4	4	4	4	4	4	4	4	3	3	3	4	2	2	3	2	4	3	4	3	3	2	3	3	4	4	4	3	3	4	3	4	5
1	1	4	4	4	4	4	4	4	4	4	4	4	4	4	4	4	4	4	4	4	4	4	4	4	4	4	3	2	5	3	3	2	3	2	1	1	2	3	4	4	4	4	4	5	5	5
1	1	4	4	4	4	4	4	4	2	3	3	2	3	2	2	2	1	3	1	2	1	3	4	3	3	2	2	4	2	3	3	4	3	2	2	3	4	4	3	4	3	3	2	2	4	3
1	1	1	1	1	1	1	1	1	2	3	3	3	3	3	3	3	3	3	4	2	3	3	3	3	4	2	3	2	4	4	2	3	5	5	5	5	5	5	3	3	2	4	4	2	5	5
1	1	4	4	4	4	4	4	4	4	4	4	4	4	4	4	4	4	4	4	4	4	4	4	4	4	4	5	5	5	5	5	5	5	5	5	5	5	5	3	3	3	4	4	5	5	5
1	1	4	4	4	4	4	4	4	4	4	4	4	4	4	4	4	4	4	4	4	4	4	4	4	4	4	4	5	5	2	5	3	5	5	5	5	5	5	3	4	4	4	2	5	5	5
2	1	4	4	4	4	4	4	4	4	4	4	4	4	4	4	4	4	4	4	4	4	3	3	4	3	2	5	3	3	4	4	5	3	2	2	2	1	2	2	4	3	2	4	3	2	4
2	1	4	4	4	4	4	4	4	4	4	4	4	4	4	4	4	4	4	4	4	4	4	3	4	4	4	5	5	5	5	5	5	2	3	3	2	3	5	3	3	4	4	4	4	3	2
1	2	4	4	4	4	4	4	4	4	4	4	4	4	4	4	4	4	4	4	4	4	3	3	3	3	3	3	5	4	3	5	4	3	2	1	2	3	1	3	3	4	3	2	4	2	3
2	2	4	4	4	4	4	4	4	4	4	4	4	4	4	4	4	4	4	4	4	4	4	4	4	4	4	5	5	5	5	5	5	3	4	5	4	4	4	3	2	3	3	4	3	3	5
2	2	4	4	4	4	4	4	4	4	4	4	4	4	4	4	4	4	4	4	4	4	4	4	4	4	4	5	5	5	5	5	5	5	5	5	5	5	5	4	3	4	4	4	3	5	5
1	2	4	4	4	4	4	4	4	2	3	3	3	3	4	4	3	3	3	3	2	3	4	3	3	3	2	5	5	5	5	5	5	5	4	4	4	3	4	3	3	4	4	2	3	4	4
2	2	3	3	3	3	3	4	2	4	4	4	4	4	4	4	4	4	4	4	4	4	4	4	4	4	4	5	5	5	5	5	5	2	5	2	3	2	4	3	4	3	2	3	1	3	4
1	2	4	4	4	4	4	4	4	3	3	2	4	3	3	4	4	4	3	4	2	1	4	4	4	4	4	5	5	5	5	5	5	5	5	5	5	5	5	4	4	4	4	4	5	5	5
2	2	4	4	4	4	4	4	4	3	4	4	3	3	4	3	3	4	2	3	2	1	3	3	3	3	3	5	5	5	5	5	5	2	3	5	3	2	3	3	4	4	4	3	4	5	2
1	2	4	3	4	3	2	4	1	3	3	3	3	3	3	3	3	3	4	3	2	4	3	2	4	3	3	3	4	3	2	4	2	3	3	3	4	3	2	4	2	4	4	2	3	3	5
1	2	4	4	4	4	4	4	4	4	4	4	4	4	4	4	4	4	4	4	4	4	4	4	4	4	4	5	5	5	5	5	5	5	5	5	5	5	5	3	4	3	3	2	3	3	2
1	2	3	3	3	3	3	3	3	2	3	2	2	3	2	2	3	2	1	2	2	1	3	3	4	3	2	5	5	5	5	5	5	4	3	5	2	5	5	3	4	4	3	4	1	1	1
1	2	4	4	4	4	4	4	4	4	4	4	4	4	4	4	4	4	4	4	4	4	4	4	4	4	4	2	3	2	3	5	3	2	3	2	5	3	3	4	3	3	4	3	3	4	5
1	2	4	4	4	4	4	4	4	4	4	4	4	4	4	4	4	4	4	4	4	4	4	4	4	4	4	3	2	2	2	3	6	5	5	5	5	5	5	3	2	4	3	3	3	2	2
1	2	3	3	3	3	3	4	2	3	4	3	3	4	4	4	4	3	3	3	2	1	4	3	2	4	2	5	5	5	5	5	5	5	4	5	3	4	3	3	3	4	3	3	2	5	5
1	2	4	4	4	4	4	4	4	4	4	4	4	4	4	4	4	4	4	4	4	4	4	4	4	4	4	5	5	5	5	5	5	3	4	3	2	3	3	4	3	2	3	4	4	3	5
1	2	3	3	3	3	4	4	1	3	3	3	3	3	3	3	3	3	3	3	2	3	4	3	3	3	2	3	4	2	3	2	4	3	4	3	4	2	2	2	3	4	4	4	2	2	5
1	2	4	4	4	4	4	4	4	4	4	4	4	4	4	4	4	4	4	4	4	4	4	4	4	4	4	5	5	5	5	5	5	3	2	5	3	3	2	4	4	3	4	4	4	4	4
1	2	3	3	3	3	3	3	3	4	4	4	4	4	4	4	4	4	4	4	4	4	4	4	4	4	4	2	4	3	5	5	5	5	4	3	3	5	4	4	3	3	4	4	3	5	5
1	2	4	4	4	4	4	4	4	4	4	4	4	3	4	3	4	4	4	4	4	4	3	4	4	4	4	5	5	5	5	5	5	4	4	2	3	2	3	2	2	2	2	2	5	3	4
1	2	4	4	4	4	4	4	4	4	4	4	4	4	4	4	4	4	4	4	4	4	4	4	2	4	3	2	4	3	3	4	2	3	4	5	3	4	5	4	3	3	3	3	3	3	3
1	2	4	4	4	4	4	4	4	4	4	4	4	4	4	4	4	4	4	4	4	4	4	4	4	4	4	4	2	2	2	4	4	5	5	5	5	5	5	4	4	2	4	4	5	5	5
1	2	4	4	4	4	4	4	4	4	4	4	4	4	4	3	4	4	4	4	4	4	3	3	3	3	3	5	5	3	5	4	2	5	5	3	4	3	4	1	1	1	1	1	4	3	3
1	2	4	4	4	4	4	4	4	3	3	3	3	3	3	4	4	4	4	3	2	1	4	4	3	4	4	5	5	5	5	5	5	4	4	5	5	4	2	4	4	3	4	3	3	4	5
1	2	4	4	4	4	4	4	4	1	1	1	1	1	1	1	1	1	1	1	1	1	4	2	4	4	3	5	5	5	5	5	5	5	5	5	5	5	5	3	3	3	3	3	4	5	5
2	1	4	4	4	4	4	4	4	3	3	3	3	3	3	3	3	3	3	4	2	3	4	4	4	4	4	5	5	5	5	5	5	5	5	5	5	5	5	4	4	4	3	4	3	4	4
1	2	4	4	4	4	4	4	4	4	4	4	4	4	4	4	4	4	4	4	4	4	4	4	4	4	4	4	3	4	2	3	2	2	3	3	4	3	3	4	4	4	4	4	4	5	5
1	2	4	4	4	4	4	4	4	4	4	4	4	4	4	4	4	4	4	4	4	4	4	4	4	4	4	4	4	3	3	3	1	4	3	2	3	2	4	4	4	4	4	3	3	5	5
2	1	4	4	4	4	4	4	4	4	4	4	4	4	4	4	4	4	4	4	4	4	4	3	4	4	4	5	5	5	5	5	5	5	5	5	5	5	5	4	3	3	4	4	1	1	1
1	2	4	4	4	4	4	4	4	3	3	3	3	3	3	3	3	3	3	3	4	3	3	3	3	3	3	4	3	4	2	3	2	2	2	2	2	2	2	3	4	3	3	2	1	1	1
1	2	4	4	4	4	4	4	4	4	4	4	4	4	4	4	4	4	4	4	4	4	4	4	4	4	4	5	5	5	5	5	5	2	3	4	3	4	2	4	4	4	4	4	5	5	5
1	2	3	1	2	2	2	3	1	2	2	2	2	3	2	2	3	1	3	2	2	2	1	2	2	3	2	5	5	5	5	5	5	5	5	5	5	5	5	4	4	3	4	3	5	5	5
1	2	4	4	4	4	4	4	4	4	4	4	4	4	4	4	4	4	4	4	4	4	4	4	4	4	4	5	5	5	5	5	5	5	5	5	5	5	5	4	4	3	3	4	3	3	4
2	2	3	3	3	3	3	3	3	3	3	3	3	3	3	3	3	3	3	3	2	3	3	3	3	3	3	5	5	5	5	5	5	5	5	5	5	5	5	2	3	3	4	4	1	3	3
1	2	3	2	1	2	2	3	1	3	1	1	2	2	1	3	2	2	3	3	1	2	3	2	2	2	1	3	4	4	4	5	4	5	5	4	4	3	3	2	3	4	4	4	5	3	3
1	2	3	3	3	3	3	3	3	3	3	3	3	3	3	3	3	3	3	3	3	4	3	3	3	3	3	5	5	5	5	5	5	5	5	5	5	5	5	3	4	3	4	4	5	5	5
1	2	4	4	4	4	4	4	4	3	3	3	3	3	3	3	3	3	3	3	2	3	3	3	3	3	3	5	2	3	2	3	3	2	3	2	4	4	3	4	4	4	4	4	4	4	4
1	2	4	4	4	4	4	4	4	4	3	4	4	4	4	4	4	4	4	4	4	4	4	4	4	4	4	3	5	3	2	2	3	5	5	5	5	5	5	4	3	4	3	4	5	5	5
2	2	2	3	4	2	4	3	3	3	3	3	3	3	3	4	3	3	4	3	3	2	4	3	4	3	1	2	5	3	3	3	2	5	3	3	5	4	4	2	3	3	3	4	4	4	3
1	2	4	2	2	4	3	4	2	4	3	3	4	3	3	3	3	2	3	3	2	3	3	3	4	3	2	5	5	5	5	5	5	3	4	2	4	3	2	2	3	3	4	4	5	4	3
1	2	4	4	4	4	4	4	4	4	4	4	4	4	4	4	4	4	4	4	4	4	4	4	3	4	4	5	4	5	4	3	3	2	3	2	4	3	4	4	3	3	4	4	5	5	5
2	2	4	4	4	4	4	4	4	4	4	4	4	4	4	4	4	4	4	4	4	4	4	4	4	4	4	5	5	5	5	3	1	5	5	5	5	5	5	4	4	3	3	4	4	5	5
1	2	4	4	4	4	4	4	4	2	3	4	3	2	3	3	3	3	3	3	2	3	1	1	2	3	3	4	4	5	3	5	3	4	5	4	3	4	4	2	2	2	2	2	3	3	3
1	2	4	4	4	4	4	4	4	4	4	4	4	4	4	4	4	4	4	4	4	4	4	4	4	4	4	5	5	3	3	5	3	2	3	3	2	3	5	4	4	3	3	4	3	4	4
1	2	4	4	4	4	4	4	4	3	3	3	3	3	3	3	3	3	4	3	4	4	4	4	4	4	4	3	4	2	3	3	3	4	2	3	3	3	3	4	2	3	2	4	3	3	3
1	2	4	4	4	4	4	4	4	4	4	4	4	4	4	4	4	4	4	4	4	4	4	4	4	4	4	2	4	2	2	3	5	1	4	2	2	1	2	4	3	4	2	3	1	1	1
2	2	4	4	4	4	4	4	4	4	4	4	4	4	4	4	4	4	4	4	4	4	4	4	4	4	4	3	2	2	1	2	2	3	3	2	3	4	3	3	3	4	4	3	4	3	3
2	2	4	4	4	4	4	4	4	4	4	4	4	4	4	4	4	4	4	4	4	4	4	4	4	4	4	5	3	4	5	5	2	5	5	5	5	5	5	4	4	3	3	4	5	4	4
1	2	3	3	3	3	4	3	2	3	3	3	3	3	3	4	3	3	3	3	3	3	4	3	3	3	2	4	2	3	3	2	4	3	3	4	2	3	3	3	3	4	3	3	3	3	3
2	2	3	3	3	3	3	4	2	4	4	4	4	4	4	4	4	4	4	4	4	4	4	4	4	4	4	5	5	5	5	5	5	5	5	5	5	5	5	4	4	4	4	4	4	5	5
2	2	4	4	4	4	4	4	4	3	3	3	3	3	3	3	3	3	3	3	3	4	4	4	4	4	4	5	5	5	5	5	5	5	3	4	4	5	3	3	3	3	3	4	4	3	4
2	2	4	4	4	4	4	4	4	4	4	4	4	4	4	4	4	4	4	4	4	4	3	4	4	4	4	5	5	5	5	5	5	3	5	4	3	4	5	4	4	4	4	4	5	5	5
1	1	4	4	4	4	4	4	4	4	4	4	4	4	4	4	4	4	4	4	4	4	4	4	4	4	4	4	3	2	3	3	3	4	4	2	3	2	3	4	3	4	4	4	5	5	5
2	2	3	3	3	3	3	3	3	4	4	4	4	4	4	4	4	4	4	4	4	4	4	4	4	4	4	3	3	3	3	4	2	5	2	3	2	3	3	4	4	3	3	3	4	5	4
1	2	4	4	4	4	4	4	4	4	4	4	4	4	4	4	4	4	4	4	4	4	4	3	4	4	4	5	5	4	4	3	3	3	4	4	5	3	5	4	4	4	4	3	4	5	3
2	2	4	4	4	4	4	4	4	4	3	4	4	3	3	3	3	3	3	4	2	3	4	4	4	4	4	3	3	2	5	3	2	2	1	2	3	2	2	4	4	3	4	3	4	4	3
1	2	4	4	4	4	4	4	4	4	4	4	4	4	4	3	4	4	4	4	4	4	4	4	4	4	4	2	2	3	1	2	2	4	4	5	5	4	2	4	4	4	4	3	5	5	5
2	2	3	1	2	2	2	3	1	3	2	2	3	1	2	3	2	3	2	2	1	1	2	2	2	2	2	5	5	5	5	5	5	3	4	2	3	2	4	3	4	2	2	2	3	5	4
2	2	4	4	4	4	4	4	4	3	4	4	4	4	4	4	4	4	4	4	4	4	4	4	4	4	4	5	5	5	5	5	5	5	5	5	5	5	5	2	3	3	4	3	5	5	5
2	2	4	4	4	4	4	4	4	4	4	4	4	4	4	4	4	4	4	4	4	4	4	4	4	4	4	4	5	5	5	3	2	3	3	3	4	2	3	2	2	1	1	2	5	5	5
2	2	4	4	4	4	4	4	4	4	4	4	4	4	4	3	4	4	4	4	4	4	4	4	4	4	4	5	5	5	5	5	5	5	5	5	5	5	5	3	4	4	4	3	3	4	5
2	2	4	4	4	4	4	4	4	4	4	4	4	4	4	4	4	4	4	4	4	4	4	3	4	4	4	3	2	3	3	4	3	5	5	5	5	5	5	4	4	3	3	3	3	4	5
2	2	4	4	4	4	4	4	4	4	4	4	4	4	4	4	4	4	4	4	4	4	4	4	4	3	4	5	5	5	5	5	5	5	5	5	5	5	5	3	4	3	3	3	5	3	4
2	2	4	4	4	4	4	4	4	4	4	4	4	4	4	4	4	4	4	4	4	4	4	3	4	4	4	5	5	5	5	5	5	5	5	5	5	5	5	4	4	4	4	2	3	5	5
2	2	4	4	4	4	4	4	4	4	4	4	4	4	4	4	4	4	4	4	4	4	4	4	4	4	4	5	5	5	5	5	5	4	4	2	2	4	2	3	4	3	4	3	5	5	5
1	2	4	4	4	4	4	4	4	4	4	4	4	4	4	4	4	4	4	4	4	4	4	4	4	4	4	5	5	5	5	5	5	5	5	5	5	5	5	4	3	4	4	3	4	5	5
2	2	4	4	4	4	4	4	4	4	4	4	4	4	4	4	4	4	4	4	4	4	4	4	4	4	4	5	4	3	5	4	3	5	5	5	5	5	5	4	3	3	4	4	2	2	5
2	2	4	4	4	4	4	4	4	4	4	4	4	4	4	4	4	4	4	4	4	4	4	3	4	4	4	5	5	5	5	5	5	5	5	2	5	3	4	4	4	3	2	4	5	5	5
1	2	4	4	4	4	4	4	4	4	4	4	4	4	4	4	4	4	4	4	4	4	4	4	4	4	4	5	5	5	5	5	5	5	5	5	5	5	5	3	3	2	3	4	1	1	1
2	2	3	3	3	3	3	3	3	3	3	3	3	3	3	3	3	3	3	3	2	3	4	2	3	4	2	5	5	4	3	4	3	5	5	3	3	3	5	4	4	4	2	4	3	3	3
2	2	4	4	4	4	4	4	4	4	4	4	4	4	4	4	4	4	4	4	4	4	4	4	4	4	4	4	4	4	4	3	5	3	3	3	3	3	3	4	3	4	3	3	4	5	4
2	2	4	4	4	4	4	4	4	4	4	4	4	4	4	4	4	4	4	4	4	4	4	3	4	4	4	3	3	4	3	3	2	1	1	1	1	1	1	3	3	4	4	2	3	3	4
2	2	3	3	3	3	3	3	3	3	3	3	3	3	3	3	3	3	3	3	2	3	2	2	2	2	2	5	3	4	3	5	4	5	5	3	4	2	5	2	2	2	2	2	1	4	3
1	2	4	4	4	4	4	4	4	3	4	4	4	4	4	4	4	4	4	4	4	4	4	4	4	4	4	5	5	5	5	5	5	1	2	4	4	4	3	4	3	4	4	2	5	4	3
1	2	4	4	4	4	4	4	4	4	4	4	4	4	4	4	4	4	4	4	4	4	4	3	4	4	4	5	5	5	5	5	5	5	5	3	3	4	4	4	3	3	3	4	4	4	4
2	2	4	4	4	4	4	4	4	4	4	4	4	4	4	4	4	4	4	4	4	4	4	4	4	4	4	4	4	3	2	3	2	5	5	5	5	5	5	3	3	4	4	2	5	5	5
2	2	4	4	4	4	4	4	4	4	3	4	4	4	4	4	4	4	4	4	4	4	4	4	4	4	4	5	5	5	5	5	5	5	5	5	5	5	5	4	4	4	4	4	5	5	5
1	2	4	4	4	4	4	4	4	4	4	4	3	4	4	4	4	4	4	4	4	4	4	4	4	3	4	3	4	4	3	2	2	3	2	2	4	3	4	4	4	3	3	4	3	5	4
2	2	4	4	4	4	4	4	4	4	4	4	4	4	4	4	4	4	4	4	4	4	4	3	4	4	4	5	5	5	5	5	5	4	3	4	5	5	3	2	2	2	2	3	5	5	5
1	1	4	4	4	4	4	4	4	4	4	4	4	4	4	4	4	4	4	4	4	4	4	4	4	4	4	3	3	3	4	3	2	5	3	5	3	3	5	3	4	4	4	3	3	4	5
2	2	3	3	3	3	3	3	3	3	3	3	3	3	3	3	3	3	3	3	2	3	3	3	3	3	3	1	1	1	1	1	1	1	1	1	1	1	1	3	2	3	2	3	1	3	2
1	2	4	4	4	4	4	4	4	4	4	4	4	4	4	4	4	4	4	4	4	3	4	4	4	4	4	5	5	5	5	5	5	5	5	5	5	5	5	4	3	4	4	4	4	5	5
2	2	4	4	4	4	4	4	4	4	4	4	4	4	4	4	4	4	4	4	4	4	4	4	4	4	4	5	5	5	5	5	5	2	3	4	3	3	3	3	3	4	4	4	4	3	3
2	2	4	4	4	4	4	4	4	4	4	4	4	4	4	4	4	4	3	4	4	4	3	3	4	3	2	3	5	4	3	4	5	5	5	5	5	5	5	4	4	4	3	3	3	4	5
2	2	4	4	4	4	4	4	4	3	3	3	3	3	3	3	3	3	3	3	2	3	4	4	3	4	4	5	5	5	5	5	5	3	4	2	2	3	4	4	4	4	3	3	3	3	2
1	2	4	4	4	4	4	4	4	4	4	4	4	4	4	4	4	4	4	4	4	4	4	4	4	4	4	5	5	5	5	5	5	2	3	2	3	3	5	3	3	4	3	4	3	5	4
2	2	3	3	3	3	3	3	3	3	3	2	3	4	4	4	4	3	3	3	2	2	4	3	3	2	3	4	4	2	2	2	4	4	3	2	3	2	4	3	2	4	4	2	2	3	4
2	2	4	4	4	4	4	4	4	4	4	4	4	4	4	4	4	4	4	4	4	4	2	2	2	2	2	3	3	4	3	3	2	3	3	3	3	3	3	4	4	4	4	2	3	2	2
1	2	4	4	4	4	4	4	4	4	4	4	4	4	4	4	4	4	4	4	4	4	3	4	4	4	4	5	5	5	5	5	5	4	2	3	3	2	4	4	4	4	3	3	4	3	3
2	2	4	4	4	4	4	4	4	4	4	4	4	4	4	4	4	4	4	4	4	4	4	3	2	4	1	5	3	3	3	2	2	2	2	1	2	2	3	4	3	2	3	3	4	3	3
2	2	4	4	4	4	4	4	4	4	4	4	4	4	4	4	4	4	4	4	4	4	4	4	4	4	4	2	1	2	2	2	3	5	4	3	4	3	5	4	4	4	4	4	1	1	1
1	1	4	4	4	4	4	4	4	4	4	4	4	4	4	4	4	4	4	4	4	4	4	4	3	4	4	5	5	5	5	5	5	3	4	3	3	2	3	4	3	3	3	3	4	5	4
1	1	3	3	3	3	3	3	3	3	3	3	3	3	3	3	3	3	3	3	3	2	3	3	3	3	3	2	2	2	2	2	2	2	2	2	2	2	2	4	2	3	4	4	3	5	4
1	1	3	3	3	3	3	3	3	3	3	3	3	3	3	3	3	3	2	3	3	4	3	3	3	3	3	5	5	2	3	4	5	5	5	4	3	4	3	4	4	2	4	2	3	4	5
1	1	3	3	3	3	3	3	3	3	3	3	3	3	3	3	3	3	3	3	3	4	3	3	3	3	3	5	5	5	5	5	5	5	5	3	4	3	4	3	4	3	3	4	3	3	5
1	2	4	4	4	4	4	4	4	4	3	4	4	4	4	4	4	4	4	4	4	4	3	3	3	3	3	2	3	2	2	4	5	2	5	3	2	3	3	4	4	3	3	4	3	5	4
1	1	3	3	3	3	3	3	3	4	4	4	4	4	4	4	4	4	4	4	4	4	3	3	3	3	3	4	5	3	3	5	4	5	5	5	5	5	5	3	4	4	3	3	3	3	3
1	1	4	4	4	4	4	4	4	4	4	4	4	4	4	4	4	4	4	4	4	4	4	3	4	4	4	4	3	3	3	2	3	4	3	2	3	4	2	3	4	3	3	4	3	4	5
1	1	4	4	4	4	4	4	4	4	4	4	4	4	4	4	4	4	4	4	4	4	4	4	4	2	3	5	3	2	2	2	4	5	2	3	3	3	2	4	3	4	3	4	3	4	5
2	1	4	4	4	4	4	4	4	4	4	4	4	4	3	4	4	4	4	4	4	4	4	3	4	4	4	2	3	3	4	4	2	5	5	5	5	5	5	4	3	4	4	2	3	5	3
2	1	3	3	3	3	3	3	3	3	3	2	4	4	4	3	3	2	3	4	2	2	1	2	2	2	3	5	5	5	5	5	5	5	5	5	5	5	5	2	4	2	2	3	2	3	1
2	1	3	3	3	3	3	3	3	4	4	4	4	4	4	4	4	4	4	4	4	4	4	4	4	4	4	3	3	4	3	3	2	4	3	3	3	3	2	4	3	3	3	4	3	2	2
1	1	3	3	3	3	3	4	2	4	3	3	4	2	3	4	2	3	4	2	2	3	4	3	3	4	3	5	5	5	5	5	5	5	5	5	5	5	5	3	3	3	4	4	2	4	5
1	1	4	4	4	4	4	4	4	4	4	4	4	4	4	4	4	4	4	4	4	4	4	4	4	4	4	5	5	5	5	5	5	3	5	4	4	3	5	4	3	3	2	3	3	4	5
1	1	4	4	4	4	4	4	4	4	3	4	4	4	4	4	4	4	4	4	4	4	4	3	4	4	4	4	3	3	3	3	2	2	5	3	3	3	2	4	4	4	3	4	3	4	5
2	2	4	4	4	4	4	4	4	4	4	4	4	4	3	4	3	4	4	4	4	4	4	4	4	4	4	4	3	3	3	3	2	2	3	2	4	2	5	3	4	4	4	4	5	5	5
1	1	4	4	4	4	4	4	4	4	4	4	4	4	4	4	4	4	4	4	4	4	4	4	4	4	4	5	5	5	3	3	3	5	5	5	5	5	5	3	4	4	4	4	4	5	4
1	1	4	4	4	4	4	4	4	3	3	3	3	3	3	3	3	3	3	3	3	2	4	4	3	4	4	3	3	3	4	2	3	4	2	3	2	4	3	3	4	3	4	3	1	1	1
2	1	4	4	4	4	4	4	4	4	4	4	4	4	4	4	4	4	4	4	4	3	4	3	4	4	4	5	5	5	5	5	5	5	4	3	3	5	4	4	4	3	3	4	3	4	4
2	1	4	4	4	4	4	4	4	4	4	4	4	3	4	4	4	4	4	4	4	4	4	4	4	4	4	5	5	5	5	5	5	5	5	5	5	5	5	4	3	4	4	4	3	4	5
1	1	3	3	3	3	3	4	2	4	4	4	4	4	3	4	4	4	4	4	3	4	4	3	3	4	3	5	4	4	4	4	3	4	4	3	5	5	3	4	3	4	3	4	4	5	3
2	1	4	4	4	4	4	4	4	4	4	3	4	3	4	4	4	4	4	4	4	3	4	4	4	4	4	3	4	3	2	3	3	5	5	5	5	5	5	4	3	3	3	4	3	4	2
2	1	4	4	4	4	4	4	4	4	3	3	4	4	4	4	3	3	4	3	3	4	4	4	4	4	4	4	3	2	3	4	2	2	2	4	3	4	3	4	3	3	4	4	1	1	1
1	1	4	4	4	4	4	4	4	3	4	3	4	4	4	4	3	4	4	4	4	4	3	3	3	3	3	2	2	2	2	3	1	2	2	2	2	2	2	4	4	3	4	4	3	5	4
2	1	4	4	4	4	4	4	4	4	4	4	4	4	4	3	3	3	4	3	3	4	4	4	4	4	4	5	5	5	5	5	5	5	5	5	5	5	5	4	4	3	3	2	3	4	5
1	1	3	3	3	3	3	3	3	3	3	3	3	3	3	3	3	3	3	3	4	3	3	3	3	3	3	5	5	5	3	3	3	5	5	4	3	5	2	2	4	4	4	4	3	4	5
1	1	4	4	4	4	4	4	4	4	4	4	4	4	4	4	4	4	4	4	4	4	4	3	4	4	4	2	3	3	2	3	5	4	4	3	3	2	2	4	4	3	4	4	5	3	3
2	1	4	4	4	4	4	4	4	4	4	4	4	4	4	4	4	4	4	4	4	4	4	4	4	4	4	5	5	5	5	5	5	5	5	5	5	5	5	3	4	4	3	3	4	4	4
2	1	4	4	4	4	4	4	4	4	3	4	4	4	4	4	4	4	4	4	4	4	4	3	4	3	3	5	5	5	5	5	5	5	5	5	5	5	5	3	3	4	4	4	4	3	2
2	2	4	4	4	4	4	4	4	4	3	4	4	3	4	4	4	4	4	4	4	4	4	4	4	4	4	5	5	5	5	5	5	5	5	5	5	5	5	4	3	3	4	3	3	4	5
1	1	4	4	4	4	4	4	4	4	4	3	4	4	3	4	3	4	4	4	4	4	4	4	4	4	4	5	4	4	5	3	3	5	5	3	4	3	4	4	2	4	3	4	3	3	3
2	1	4	4	4	4	4	4	4	4	4	4	4	4	3	4	3	4	4	4	4	4	4	4	3	4	4	4	4	3	2	3	2	3	4	2	4	3	2	4	4	3	3	2	3	4	4
2	1	4	4	4	4	4	4	4	4	4	4	4	4	4	4	4	4	3	4	3	4	4	4	4	4	4	5	5	5	5	5	5	5	5	3	3	5	3	3	4	4	3	3	5	3	4
1	1	3	3	3	3	3	3	3	3	3	3	3	4	3	3	3	3	3	3	3	2	3	3	3	3	3	5	5	5	5	5	5	5	5	5	5	5	5	3	3	4	4	3	3	4	2
1	1	4	4	4	4	4	4	4	4	4	4	4	4	4	4	4	4	4	4	4	4	4	4	4	4	4	3	4	2	2	3	4	2	2	3	4	3	4	4	3	4	3	4	2	5	5
1	1	3	3	3	3	3	3	3	3	3	3	3	3	3	3	3	3	3	3	3	4	4	4	3	3	1	3	4	2	3	3	3	5	5	5	5	5	5	3	4	2	3	4	3	3	2
1	1	3	3	3	3	3	3	3	4	3	6	3	3	3	3	3	4	3	3	1	1	3	3	3	4	2	5	5	5	5	5	5	5	5	5	5	5	5	3	3	3	3	3	2	5	4
1	2	4	4	4	4	4	4	4	4	4	4	4	4	4	4	4	4	4	4	4	4	4	4	4	4	4	5	5	4	3	3	4	5	5	5	5	5	5	2	4	3	4	3	4	4	2
1	1	4	4	4	4	4	4	4	4	4	4	4	4	4	4	4	4	4	4	4	4	4	4	3	4	4	5	5	5	5	5	5	5	5	5	5	5	5	4	4	4	4	4	4	5	5
1	1	4	4	4	4	4	4	4	4	4	4	4	4	4	4	4	4	4	4	4	4	4	3	4	4	4	3	5	4	3	5	4	5	5	3	3	3	5	4	3	2	2	3	3	3	4
1	1	4	4	4	4	4	4	4	4	4	4	4	4	4	4	4	4	4	4	4	4	4	4	4	4	4	3	3	5	4	5	4	3	3	4	5	5	4	4	3	3	3	3	5	5	5
1	1	4	4	4	4	4	4	4	4	4	4	4	4	4	4	4	4	4	4	4	4	4	4	4	4	4	3	4	3	3	3	2	3	2	4	3	4	2	3	4	3	3	3	5	5	5
1	1	4	4	4	4	4	4	4	4	4	4	4	4	4	4	4	4	4	4	4	4	4	4	4	3	4	5	5	3	3	3	5	3	3	5	4	5	4	3	4	4	3	4	5	5	5
1	1	3	3	3	3	3	3	3	3	3	3	3	3	3	3	3	3	3	3	3	2	4	3	4	4	4	5	5	5	5	5	5	5	5	5	5	5	5	4	4	3	3	3	5	5	5
1	1	4	4	4	4	4	4	4	4	4	4	4	4	4	4	4	4	4	4	4	4	4	4	4	4	4	5	5	5	4	3	2	5	4	5	4	3	3	3	4	3	3	4	3	3	3
2	1	4	4	4	4	4	4	4	4	4	4	4	4	4	4	4	4	4	4	4	4	4	4	4	4	4	5	5	5	5	5	5	5	5	5	5	5	5	4	3	4	4	3	3	5	4
1	1	4	4	4	4	4	4	4	4	4	4	4	4	4	4	4	4	4	4	4	4	4	4	4	4	4	5	3	4	3	4	5	4	3	5	5	3	4	4	4	4	4	4	5	5	5
1	2	4	4	4	4	4	4	4	4	4	4	4	4	4	4	4	4	4	4	4	4	4	4	3	4	4	2	3	2	2	2	1	3	2	3	4	3	3	4	3	3	4	3	1	1	1
1	1	4	4	4	4	4	4	4	4	4	4	4	4	4	4	4	4	4	4	4	4	3	4	4	2	2	5	5	5	5	5	5	5	5	5	5	5	5	3	4	3	4	4	2	5	4
1	1	4	4	4	4	4	4	4	3	3	3	3	3	3	3	3	3	3	3	2	3	4	2	4	4	3	4	5	5	5	4	1	5	4	3	3	5	4	4	3	4	2	4	3	4	2
2	1	4	4	4	4	4	4	4	4	4	4	4	4	4	4	4	4	4	4	4	4	4	4	4	4	4	3	5	3	2	3	2	3	2	4	3	2	4	4	3	4	3	3	3	3	4
1	1	4	4	4	4	4	4	4	4	4	4	4	4	4	4	4	4	4	4	4	4	4	2	4	4	3	5	5	5	5	5	5	5	5	5	5	5	5	4	4	4	4	4	5	2	5
1	1	4	4	4	4	4	4	4	4	4	4	4	4	4	4	4	4	4	4	4	4	4	4	4	4	4	5	5	5	5	5	5	5	5	5	5	5	5	3	2	4	4	4	5	5	4
1	1	4	3	3	3	3	3	2	4	4	4	4	4	4	4	4	4	4	4	4	4	4	4	4	4	4	5	5	5	5	5	5	5	5	5	5	5	5	3	3	3	3	3	4	5	5
1	1	4	4	4	4	4	4	4	4	4	4	4	4	4	4	4	4	4	4	4	4	4	4	2	4	3	3	3	5	4	5	4	3	3	4	5	5	4	4	3	3	4	3	5	5	3
2	1	4	4	4	4	4	4	4	4	4	4	4	4	4	4	4	4	4	4	4	4	4	4	4	4	4	5	5	5	5	5	5	5	5	5	5	5	5	4	3	4	4	3	5	5	5
1	1	3	3	3	3	3	3	3	4	4	4	4	4	4	4	4	4	4	4	4	4	3	3	3	3	3	5	5	3	4	3	4	3	3	4	4	5	5	3	4	2	2	3	5	4	4
1	1	4	4	4	4	4	4	4	4	4	4	4	4	4	4	4	4	4	4	4	4	4	4	4	4	4	5	5	4	5	3	2	5	5	5	5	5	5	4	2	2	3	2	4	4	2
1	2	4	4	4	4	4	4	4	4	4	4	4	4	4	4	4	4	4	4	4	4	4	3	4	4	4	5	5	5	5	5	5	5	5	5	5	5	5	3	4	4	4	4	5	5	5
1	1	4	4	4	4	4	4	4	3	3	3	3	3	3	3	3	3	3	3	3	4	4	4	4	4	4	5	5	5	5	5	5	2	3	3	3	3	4	3	4	3	4	3	5	5	3
1	1	4	4	4	4	4	4	4	4	4	4	4	4	4	4	4	4	4	4	4	4	4	3	3	4	3	3	4	2	5	5	5	5	5	3	3	5	3	3	4	2	2	3	3	4	4
2	1	4	4	4	4	4	4	4	4	4	4	4	4	4	4	4	4	4	4	4	4	4	4	4	4	4	5	5	5	5	5	5	5	5	5	5	5	5	3	4	3	4	4	5	5	5
1	1	3	3	3	3	3	3	3	4	4	4	4	4	4	4	4	4	4	4	4	4	3	3	3	3	3	2	3	2	2	2	1	2	3	4	3	4	2	4	3	3	4	3	1	3	4
2	1	4	4	4	4	4	4	4	4	4	4	4	4	4	4	4	4	4	4	4	4	4	3	4	4	4	5	5	5	5	5	5	5	5	5	5	5	5	3	4	4	4	4	2	2	5
2	1	4	4	4	4	4	4	4	4	4	4	4	4	4	4	4	4	4	4	4	4	4	4	3	4	4	3	5	4	3	5	4	3	5	5	5	5	1	4	4	2	3	4	4	3	4
2	1	4	4	4	4	4	4	4	4	4	4	4	4	4	4	4	4	4	4	4	4	4	4	4	4	4	3	4	4	4	5	4	5	5	5	5	5	5	3	4	4	4	4	3	4	2
2	1	3	3	3	3	4	4	1	4	4	3	3	4	3	3	3	3	3	3	2	2	4	2	3	3	3	5	3	4	4	5	3	5	5	5	4	3	2	2	3	4	4	3	3	3	3
1	1	4	4	4	4	4	4	4	4	4	4	4	4	4	4	4	3	4	4	4	4	4	4	4	4	4	5	5	5	5	5	5	5	3	4	3	5	4	3	2	3	2	2	3	5	5
2	1	4	4	4	4	4	4	4	4	4	4	4	4	4	4	4	4	3	4	4	4	4	3	4	4	4	2	2	2	2	2	2	2	2	2	2	3	1	4	4	4	4	4	1	1	1
2	2	3	3	3	3	3	3	3	3	3	3	3	3	3	3	3	3	3	3	3	2	3	3	3	3	3	5	5	5	5	5	5	4	4	4	4	4	4	2	3	2	2	4	3	4	2
1	1	3	3	3	3	3	3	3	3	3	3	3	3	3	3	3	3	3	3	4	2	3	3	3	3	3	5	3	4	4	5	3	5	5	5	5	5	5	3	4	4	3	3	2	5	4
1	1	4	4	4	4	4	4	4	4	4	4	4	4	4	4	4	4	4	4	4	4	4	4	4	4	4	5	5	5	5	5	5	5	5	5	5	5	5	3	3	4	3	4	4	3	5
1	1	4	4	4	4	4	4	4	4	4	4	4	3	3	3	2	3	4	2	3	1	4	2	3	3	3	5	5	5	5	5	5	3	3	3	3	3	3	3	3	4	4	2	2	2	3
1	1	4	4	4	4	4	4	4	4	4	4	4	4	4	4	4	4	4	4	4	4	4	4	4	4	4	3	3	4	5	5	4	5	3	3	3	5	5	3	3	3	3	3	5	5	5
1	1	4	4	4	4	4	4	4	3	3	3	4	4	3	3	3	2	2	3	2	3	3	4	3	3	2	4	3	4	3	5	5	3	3	5	4	5	4	3	2	2	2	3	3	4	4
1	1	4	4	4	4	4	4	4	4	4	4	3	4	4	4	4	4	4	4	4	4	4	4	4	4	4	2	2	2	2	2	2	2	2	2	2	2	2	3	3	3	3	3	3	5	4
2	1	4	4	4	4	4	4	4	4	3	4	3	4	4	4	4	4	4	4	4	4	4	4	4	4	4	5	5	5	5	5	5	5	5	5	5	5	5	3	3	3	3	3	3	5	5
2	2	4	4	4	4	4	4	4	4	4	4	4	4	3	4	4	4	4	4	4	4	4	4	4	4	4	2	4	3	3	3	3	3	3	4	2	4	2	4	3	3	2	4	3	3	3
2	1	4	4	4	4	4	4	4	4	4	3	4	4	4	4	4	4	4	4	3	4	3	3	3	3	3	5	5	5	5	5	5	5	5	5	5	5	5	4	4	4	3	4	3	4	5
2	1	4	4	4	4	4	4	4	4	4	4	4	4	4	4	4	4	3	4	4	4	4	4	4	4	4	5	5	5	5	5	5	5	5	5	5	5	5	3	4	3	3	4	2	5	5
2	1	4	4	4	4	4	4	4	4	4	4	4	4	4	4	4	4	4	4	4	4	4	4	4	4	4	5	5	5	5	5	5	5	4	4	4	4	3	4	4	3	4	4	5	2	3
2	1	4	4	4	4	4	4	4	4	4	3	4	3	4	4	4	4	4	4	3	4	4	4	4	4	4	5	5	3	3	3	5	3	4	3	3	2	3	3	3	4	4	3	3	2	5
1	1	4	4	4	4	4	4	4	4	4	4	4	4	4	4	4	4	4	4	4	4	1	3	3	2	1	3	4	3	5	4	5	4	5	4	4	4	3	3	4	3	3	4	2	3	4
2	2	4	4	4	4	4	4	4	4	4	4	4	4	4	4	3	4	4	4	4	4	4	4	4	4	4	2	3	3	3	3	4	5	3	3	3	2	2	4	4	4	4	4	1	1	1
2	1	4	4	4	4	4	4	4	4	4	4	4	4	4	4	4	4	4	4	4	4	3	4	2	4	2	5	5	5	5	5	5	5	5	5	5	5	5	4	4	3	4	4	2	5	4
1	1	4	4	4	4	4	4	4	4	4	4	4	4	4	4	4	4	4	4	4	4	3	4	4	4	4	4	3	3	3	3	2	3	4	2	3	3	3	3	3	4	2	4	3	4	2
1	1	3	3	3	3	3	3	3	4	4	4	4	4	4	4	4	4	4	4	4	4	4	4	4	4	4	5	5	5	5	5	5	5	5	5	5	5	5	3	3	4	3	4	3	4	5
1	1	4	4	4	4	4	4	4	4	4	3	4	4	4	4	3	4	4	4	4	4	4	4	4	4	3	2	3	4	3	3	3	3	4	3	2	3	3	4	4	4	4	4	5	5	5
1	1	4	4	4	4	4	4	4	4	4	4	4	4	4	4	4	4	4	4	4	4	4	3	4	4	4	5	5	5	5	5	5	5	5	5	5	5	5	3	3	4	4	4	5	5	5
1	1	4	4	4	4	4	4	4	4	4	3	4	4	4	4	4	4	4	4	4	4	4	4	4	4	4	3	4	5	5	3	4	5	2	5	3	5	4	4	4	4	4	4	3	3	5
1	1	4	4	4	4	4	4	4	4	4	4	4	4	4	4	4	4	4	4	4	4	4	4	4	4	3	5	5	5	5	5	5	5	5	5	5	5	5	4	3	3	4	3	3	3	3
1	1	4	4	4	4	4	4	4	4	4	4	4	4	4	4	4	4	4	4	4	4	4	4	4	4	4	3	2	3	2	4	4	2	3	3	3	3	4	3	2	2	4	2	4	3	5
2	1	4	2	3	4	3	3	2	4	4	4	4	3	4	4	4	4	4	4	4	4	4	4	4	4	4	5	5	5	5	5	5	5	5	3	5	3	3	4	4	4	4	4	5	4	3
1	2	4	4	4	4	4	4	4	4	4	4	4	4	4	4	4	4	4	4	4	4	4	4	4	2	4	5	5	5	5	5	5	5	5	5	5	5	5	3	3	2	3	4	5	5	5
2	1	4	4	4	4	4	4	4	4	3	4	4	4	4	4	4	4	4	4	4	4	3	4	4	4	4	5	5	5	5	5	5	5	5	5	5	5	5	3	4	4	4	4	5	5	5
1	1	4	4	4	4	4	4	4	4	4	4	4	4	4	4	4	4	4	4	4	4	4	4	4	4	4	5	5	5	5	5	5	5	5	5	5	5	5	4	3	3	3	4	3	4	5
1	1	4	2	2	2	3	4	4	3	2	3	3	2	4	3	2	4	4	4	2	3	3	4	2	4	2	2	3	3	3	3	4	5	5	5	5	5	5	4	4	2	2	2	3	3	3
1	1	4	4	4	4	4	4	4	4	4	4	4	4	4	4	4	4	4	4	4	4	4	4	4	4	4	5	5	5	5	5	5	5	5	5	5	5	5	4	4	4	3	4	5	5	5
1	1	4	4	4	4	4	4	4	4	4	4	4	4	4	4	4	4	4	4	4	4	4	4	4	4	4	2	4	3	3	4	2	5	5	5	5	5	5	4	3	4	3	4	3	4	3
1	1	4	4	4	4	4	4	4	4	4	4	4	4	4	4	4	4	4	4	4	4	4	4	4	4	3	4	2	5	5	5	3	3	4	3	4	5	5	2	4	3	3	3	2	2	5
1	1	4	4	4	4	4	4	4	4	4	4	4	4	4	4	4	4	4	4	4	4	4	4	4	4	3	2	2	2	3	2	1	2	2	2	2	2	2	4	3	4	4	2	4	5	5
2	2	4	4	4	4	4	4	4	4	4	4	4	4	4	4	4	4	4	4	4	4	4	4	4	4	4	4	2	3	3	4	2	2	4	2	3	3	4	3	4	4	4	2	5	4	4
1	2	4	4	2	3	3	3	2	4	4	4	4	4	4	4	4	4	4	4	4	4	4	3	4	4	4	2	5	3	5	5	4	2	4	5	4	4	5	4	3	3	3	2	3	5	5
2	2	4	4	4	4	4	4	4	4	4	4	4	4	4	4	4	4	4	4	4	4	4	4	4	3	4	4	3	2	3	2	4	3	2	3	4	3	3	4	4	4	4	4	5	5	5
2	2	3	3	3	3	3	3	3	4	4	4	4	4	4	4	4	4	4	4	4	4	4	4	4	4	4	4	3	4	4	5	4	3	3	4	5	4	5	3	4	4	4	4	3	4	3
1	1	4	4	4	4	4	4	4	4	4	4	4	4	4	4	4	4	4	4	4	4	4	4	3	4	4	4	2	3	3	2	4	3	2	4	3	3	3	4	3	3	3	4	3	4	3
1	2	4	4	4	4	4	4	4	4	4	4	4	4	4	4	4	4	4	4	4	4	4	4	4	4	4	5	5	5	5	5	5	5	5	5	5	5	5	3	4	4	4	4	5	5	3
1	2	4	4	4	4	4	4	4	4	4	3	3	3	3	3	3	3	3	3	2	3	4	4	4	4	4	4	4	4	5	5	2	5	5	5	5	5	5	4	3	2	3	4	4	3	2
2	2	4	4	4	4	4	4	4	4	4	4	4	4	4	4	4	4	4	4	4	4	4	4	4	4	4	5	5	5	5	5	5	5	5	5	5	5	5	4	4	4	4	4	5	4	5
1	2	4	4	4	4	4	4	4	4	4	4	4	4	4	4	4	4	4	4	4	4	4	3	4	3	3	5	5	5	5	5	5	5	3	3	4	5	4	4	4	4	3	4	4	4	3
2	1	4	4	4	4	4	4	4	4	4	4	4	4	4	4	4	4	4	4	4	4	4	4	4	4	4	4	5	4	4	5	2	5	5	5	5	5	5	3	3	3	4	3	5	5	5
1	1	4	4	4	4	4	4	4	4	4	4	4	4	4	4	4	4	4	4	4	4	4	4	4	4	3	3	2	3	3	3	4	2	2	3	4	4	3	4	4	4	4	4	5	5	5
1	2	4	4	4	4	4	4	4	3	3	4	3	3	4	3	3	3	4	3	3	2	4	2	2	3	4	2	5	2	3	3	3	2	3	3	4	4	2	4	3	3	3	4	3	5	5
1	2	4	3	2	3	3	3	3	4	4	4	4	4	4	4	4	4	4	4	4	4	4	4	4	4	4	2	2	3	4	2	5	5	3	4	4	4	4	3	3	3	3	4	3	4	5
1	2	4	4	4	4	4	4	4	4	4	4	4	4	4	4	4	4	4	4	4	4	4	3	4	3	3	4	2	4	3	2	3	5	5	5	5	5	5	4	4	3	3	4	3	3	4
2	2	4	4	4	4	4	4	4	4	4	4	4	4	4	4	4	4	4	4	4	4	4	4	4	4	4	5	5	5	5	5	5	5	5	4	3	4	3	4	4	4	3	4	5	5	5
1	2	2	2	2	2	2	2	2	3	3	3	3	3	3	3	3	3	3	3	3	2	3	4	3	3	2	5	5	5	5	5	5	3	5	5	3	5	3	4	3	3	3	2	4	4	4
2	2	4	4	4	4	4	4	4	4	4	4	4	4	4	4	4	4	4	4	4	4	4	4	4	3	4	2	3	4	4	2	3	3	3	2	3	4	3	4	4	4	4	3	5	5	5
2	2	4	4	4	4	4	4	4	4	4	4	4	4	4	4	4	4	4	4	4	4	4	4	4	4	4	2	3	4	5	5	5	5	5	5	5	5	5	4	3	2	2	3	5	5	5
2	2	4	4	4	4	4	4	4	4	4	4	4	4	4	4	4	4	4	4	4	4	3	3	3	3	3	5	5	5	5	5	5	5	5	5	5	5	5	4	4	4	4	4	3	5	4
1	1	4	4	4	4	4	4	4	3	3	3	3	2	3	3	4	3	3	4	3	2	4	4	4	4	4	5	3	3	3	5	5	5	5	5	5	5	5	3	4	3	4	3	2	5	5
2	1	4	4	4	4	4	4	4	4	4	4	4	4	4	4	4	4	4	4	4	4	4	4	4	4	4	5	5	5	5	5	5	3	5	2	5	5	4	4	4	3	3	4	3	4	5
2	1	4	4	4	4	4	4	4	4	4	4	4	4	4	4	4	4	4	4	4	4	3	3	3	3	3	5	5	5	5	5	5	5	5	5	5	5	5	4	3	4	3	3	3	5	5
1	2	4	4	4	4	4	4	4	4	4	4	4	4	4	4	4	4	4	4	4	4	4	4	4	4	4	3	3	3	3	4	2	3	3	3	2	4	3	4	4	4	4	2	5	5	5
2	2	4	4	4	4	4	4	4	4	4	4	4	4	4	4	4	4	4	4	4	4	4	4	4	3	4	4	3	3	4	5	5	4	4	4	5	3	4	3	3	4	4	4	5	5	5
1	2	4	4	4	4	4	4	4	4	4	4	4	4	4	4	4	4	4	4	4	4	4	4	4	3	4	5	5	5	5	5	5	5	5	5	5	5	5	4	4	3	4	2	3	3	3
1	2	4	4	4	4	4	4	4	4	4	4	4	4	4	4	4	4	4	4	4	4	4	3	4	4	4	5	5	5	5	5	5	5	5	5	5	5	5	4	3	3	3	4	5	5	5
1	1	4	4	4	4	4	4	4	3	3	3	3	3	3	3	3	4	3	3	3	3	4	4	4	4	4	5	5	5	5	5	5	5	5	5	5	5	5	3	4	4	2	3	5	5	5
1	1	4	4	4	3	2	2	2	3	4	3	3	3	3	4	3	3	3	3	2	2	3	3	3	3	3	5	5	5	5	5	5	5	5	5	5	5	5	4	3	3	3	4	5	4	2
2	1	4	4	4	4	4	4	4	4	4	4	4	4	4	4	4	4	4	4	4	4	4	4	4	4	4	3	3	3	4	2	3	3	4	3	3	3	2	4	4	3	4	4	5	4	4
2	1	4	4	4	4	4	4	4	4	4	4	4	4	4	4	4	4	4	4	4	4	4	4	3	4	4	4	3	3	5	5	4	5	5	5	5	5	5	4	3	4	4	4	4	5	5
2	1	3	3	3	4	3	3	2	4	3	3	4	4	4	4	4	3	4	4	4	4	4	4	4	3	4	3	3	3	3	3	3	2	3	3	3	3	4	4	4	3	4	3	4	5	5
2	2	3	3	3	3	3	3	3	3	3	4	3	3	3	3	3	4	3	3	2	3	4	2	3	3	3	4	5	5	4	4	2	3	3	3	3	4	2	1	1	2	2	2	3	3	3
2	2	4	4	4	4	4	4	4	4	4	4	4	4	4	4	4	4	4	4	4	4	4	4	4	4	4	3	3	3	4	3	2	5	5	5	5	5	5	3	3	3	3	3	3	4	2
1	2	4	4	4	4	4	4	4	4	4	4	4	4	4	4	4	4	4	4	4	4	4	4	3	4	4	5	5	5	5	5	5	4	4	4	4	4	4	4	3	2	2	3	5	5	5
1	2	4	4	4	4	4	4	4	4	4	4	4	4	4	4	4	4	4	4	4	4	4	3	4	4	4	5	5	5	5	5	5	5	5	5	5	5	5	4	4	4	3	3	5	4	3
1	2	4	4	4	4	4	4	4	4	4	4	4	4	4	4	4	4	4	4	4	4	4	4	4	4	4	5	5	5	5	5	5	4	3	4	5	5	3	4	3	3	3	3	4	3	5
2	2	3	3	3	3	3	3	3	3	3	3	3	3	3	3	3	3	3	3	2	3	4	4	4	4	4	5	5	5	5	5	5	4	2	3	4	3	2	4	3	3	3	4	3	4	5
1	2	4	4	4	4	4	4	4	4	4	4	4	4	4	4	4	4	4	4	4	4	4	4	3	4	4	5	5	5	5	5	5	5	5	5	5	5	5	3	3	3	3	4	3	4	5
1	2	4	2	2	3	3	4	3	2	3	1	2	2	2	3	2	2	3	2	1	2	3	3	3	4	2	2	2	2	2	2	2	5	5	5	5	5	5	3	4	4	4	3	3	5	3
1	2	4	4	4	4	4	4	4	4	4	4	4	4	4	4	4	4	4	4	4	4	4	4	4	4	4	5	3	3	4	5	4	5	5	5	5	5	5	3	2	4	4	3	2	5	5
1	2	4	4	4	4	4	4	4	4	4	4	2	4	4	3	3	2	2	3	2	3	4	3	3	3	2	4	4	4	4	4	4	4	5	4	3	5	3	3	2	3	3	3	3	4	2
1	1	3	4	3	4	2	2	3	3	3	4	4	4	3	4	3	3	3	2	2	2	4	3	3	3	2	5	4	4	4	2	5	3	5	5	2	4	5	3	4	3	3	4	2	5	5
2	2	4	4	4	4	4	4	4	4	4	4	4	4	4	4	4	4	4	4	4	4	3	4	4	4	4	5	5	5	5	5	5	5	5	5	5	5	5	3	4	4	3	4	4	3	2
2	2	4	4	4	4	4	4	4	4	4	4	4	4	4	4	4	4	4	4	4	4	4	4	4	4	4	2	3	5	3	3	2	4	3	3	2	3	3	2	2	3	4	3	4	3	4
1	2	4	4	4	4	4	4	4	4	4	4	4	4	4	4	4	4	4	4	4	4	4	4	3	4	4	5	5	5	5	5	5	5	5	5	5	5	5	4	4	3	3	4	4	4	4
1	2	3	3	3	3	3	2	4	3	3	3	3	3	3	3	2	3	3	3	3	2	3	3	3	4	2	5	5	5	5	5	5	5	5	5	5	5	5	3	3	3	3	4	3	2	3
2	2	1	3	2	3	2	2	1	4	4	4	4	4	4	4	4	4	4	4	4	4	3	3	3	3	3	2	2	2	3	2	1	2	2	2	2	2	2	4	4	4	3	2	3	5	4
1	2	2	2	4	3	3	3	4	4	2	2	3	3	4	4	4	3	2	2	2	4	3	3	4	2	3	2	3	3	3	2	5	5	4	3	5	3	4	4	3	3	3	4	3	3	2
1	2	3	3	3	3	3	3	3	3	3	3	3	2	3	3	3	3	3	3	3	3	4	3	3	4	1	4	5	4	4	3	4	5	5	3	4	4	3	3	3	2	3	4	3	3	5
1	2	4	4	4	4	4	4	4	4	4	4	4	4	4	4	4	4	4	4	4	4	4	4	4	4	4	5	5	5	5	5	5	5	5	5	5	5	5	4	3	3	4	4	3	3	4
1	2	4	4	4	4	4	4	4	4	4	4	4	4	4	4	4	4	4	4	4	4	4	3	4	4	4	5	5	5	5	5	5	5	5	5	5	5	5	4	3	4	4	4	5	5	4
1	2	4	4	4	4	4	4	4	4	4	4	4	4	4	4	4	4	4	4	4	4	4	4	4	4	4	4	5	4	3	4	4	4	4	4	3	5	4	4	3	3	3	4	3	3	5
1	2	4	4	4	4	4	4	4	4	4	4	4	4	4	4	4	4	4	4	4	4	4	4	3	4	4	4	4	4	4	4	4	5	5	5	5	5	5	4	4	3	4	3	5	5	5
1	2	4	4	4	4	4	4	4	4	4	4	4	4	4	4	4	4	4	4	4	4	4	4	4	4	4	3	2	3	5	3	2	5	5	5	5	5	5	4	4	3	4	3	5	5	5
2	2	4	4	4	4	4	4	4	4	4	4	4	4	4	4	4	4	4	4	4	4	4	4	4	4	4	5	5	5	5	5	5	5	5	5	5	5	5	3	4	4	4	4	5	5	5
2	1	4	4	4	4	4	4	4	4	4	4	4	4	4	4	4	4	4	4	4	4	4	3	3	3	2	5	5	5	5	5	5	5	3	3	3	5	5	3	3	4	3	4	5	5	5
2	1	4	4	2	2	3	3	3	3	3	3	4	4	3	2	4	3	3	3	2	3	4	4	4	4	4	5	5	5	5	5	5	5	5	5	5	5	5	3	3	4	3	3	3	3	3
2	1	4	4	4	4	4	4	4	4	4	4	4	4	4	4	4	4	4	4	4	4	4	4	4	4	4	3	3	4	3	3	2	5	5	5	5	5	5	3	4	4	4	3	3	5	4
2	1	4	4	4	4	4	4	4	4	4	4	4	4	4	4	4	4	4	4	4	4	4	3	4	4	4	2	4	2	3	5	2	3	4	2	2	2	5	3	3	4	4	3	5	5	5
2	1	4	4	4	4	4	4	4	3	3	3	3	3	3	4	3	3	4	4	2	2	4	4	4	3	4	5	5	5	5	5	5	5	3	2	5	4	5	4	4	3	4	4	5	5	5
2	2	4	4	4	4	4	4	4	4	4	4	4	4	4	4	4	4	4	4	4	4	4	4	3	4	4	4	3	3	3	4	1	2	2	5	3	4	2	4	4	3	3	4	3	3	5
1	2	3	3	3	3	3	2	4	4	4	4	4	4	4	4	4	4	4	4	4	4	4	3	3	4	4	5	5	5	2	4	3	3	4	3	5	5	4	4	4	4	3	4	3	4	2
1	2	4	4	4	4	4	4	4	3	3	3	3	3	3	3	3	3	3	3	3	2	4	4	4	4	4	5	5	5	5	5	5	5	5	5	5	5	5	4	4	4	4	4	4	3	3
2	2	4	4	4	4	4	4	4	3	4	4	4	4	4	4	4	4	4	4	4	4	4	3	4	4	4	4	5	4	3	5	3	5	5	5	5	5	5	3	3	3	3	3	5	5	5
2	2	4	4	4	4	4	4	4	4	4	4	4	4	4	4	4	4	4	4	3	4	4	4	4	4	4	5	5	5	5	5	5	5	5	5	5	5	5	3	4	4	4	4	5	4	5
1	2	4	4	4	4	4	4	4	4	3	4	4	4	4	4	4	4	4	4	4	4	4	4	4	4	4	5	5	5	5	5	5	5	5	5	5	5	5	3	3	3	3	4	5	5	4
1	2	4	4	4	4	4	4	4	4	4	4	4	4	4	4	4	4	4	4	4	4	4	4	3	4	4	4	4	5	4	4	3	5	5	3	4	5	2	4	4	4	4	4	4	4	5
1	2	4	4	4	4	4	4	4	3	4	4	4	4	4	4	4	4	4	4	4	4	4	4	4	4	4	5	5	5	5	5	5	5	5	5	5	5	5	4	4	3	4	3	5	5	5
1	2	4	4	4	4	4	4	4	3	4	4	4	4	3	3	3	3	3	3	2	3	3	3	3	3	3	3	5	3	3	5	5	4	4	3	5	5	3	3	4	2	2	2	5	4	4
2	2	4	4	4	4	4	4	4	4	4	4	4	4	4	4	4	4	4	4	4	4	4	4	4	4	4	5	5	5	5	5	5	5	5	5	5	5	5	2	3	4	2	2	4	3	3
2	2	4	4	4	4	4	4	4	4	4	4	4	4	4	4	4	4	4	4	4	4	3	4	4	4	4	2	2	2	2	2	2	1	2	2	3	2	2	4	4	4	4	3	5	5	5
1	2	4	4	4	4	4	4	4	3	3	3	3	3	3	3	3	3	3	3	2	3	4	4	3	4	4	5	3	3	5	5	3	5	3	5	3	5	3	4	3	2	2	3	4	3	3
2	1	4	4	4	4	4	4	4	4	4	4	4	4	4	4	4	4	4	4	3	4	4	3	4	4	4	5	5	5	5	5	5	5	5	5	5	5	5	4	4	4	4	3	3	4	5
2	2	4	4	4	4	4	4	4	4	4	4	4	4	4	4	4	4	3	4	4	4	4	4	4	3	4	5	5	5	5	5	5	5	5	5	5	5	5	3	3	4	3	4	4	5	5
2	2	3	3	3	3	3	3	3	4	3	4	4	4	4	4	4	4	4	4	4	4	4	4	3	4	4	2	2	4	3	4	3	4	4	2	3	3	2	4	4	3	3	4	3	5	3
1	2	4	4	4	4	4	4	4	4	4	4	4	3	4	4	4	4	4	4	4	4	4	4	4	4	4	3	3	3	4	2	3	5	5	5	5	5	5	3	4	4	3	4	4	5	5
1	2	4	4	4	4	4	4	4	4	4	4	4	4	4	4	4	4	4	4	4	4	4	4	3	4	4	5	4	5	2	5	3	4	3	2	2	3	4	4	4	3	3	3	5	4	4
2	2	4	4	4	4	4	4	4	4	4	4	4	4	4	4	4	4	4	4	3	4	4	4	3	4	4	5	3	5	5	3	3	5	5	5	5	5	5	3	4	4	4	4	5	4	3
1	2	4	4	4	4	4	4	4	4	4	3	4	4	4	4	4	4	4	4	4	4	3	3	3	3	3	2	3	3	3	4	3	3	3	2	3	4	3	3	3	3	3	3	4	3	3
2	2	4	4	4	4	4	4	4	4	4	4	4	4	4	4	4	3	4	4	4	4	4	3	4	4	4	5	5	5	5	5	5	5	5	5	5	5	5	3	4	4	4	4	5	5	5
1	2	3	1	2	2	3	1	2	2	3	3	3	2	2	2	1	2	2	2	1	2	2	2	2	2	2	3	4	3	2	3	3	2	3	2	4	2	5	4	4	4	3	3	5	5	5
2	2	4	4	4	4	4	4	4	4	4	4	4	4	4	4	4	4	4	4	4	4	4	4	4	4	4	5	5	5	5	5	5	5	5	5	5	5	5	3	4	3	3	4	3	2	5
1	1	3	3	2	2	1	1	2	4	4	4	4	4	4	4	4	4	4	4	4	4	4	4	3	4	4	5	5	5	5	5	5	5	5	5	5	5	5	2	4	2	4	3	3	3	3
2	1	4	3	3	3	3	3	2	1	3	2	2	3	3	3	2	2	2	2	2	1	3	3	3	3	3	3	4	3	4	5	5	5	4	5	3	3	4	4	3	3	3	4	3	3	5
2	2	3	3	3	4	2	4	2	3	3	3	4	4	3	3	3	3	3	3	4	2	4	3	3	3	2	4	4	5	3	5	3	5	5	5	5	5	5	3	3	3	3	4	5	5	5
1	2	3	3	3	3	3	3	3	3	3	3	3	3	3	3	3	3	3	3	3	4	2	3	2	4	4	4	2	2	3	4	3	4	2	2	4	3	3	4	4	3	4	3	3	4	5
1	2	4	4	4	4	4	4	4	4	4	3	3	3	3	3	3	3	3	3	4	2	4	4	4	4	4	3	3	2	3	3	4	4	4	3	2	2	3	4	4	4	4	3	5	5	5
1	2	4	4	4	4	4	4	4	4	4	4	4	4	4	4	4	4	4	4	4	4	4	3	4	3	1	3	3	2	3	2	5	3	2	3	3	2	5	3	3	3	3	3	3	3	3
1	2	3	3	3	3	4	4	1	3	3	3	3	3	3	3	3	3	3	3	3	4	3	4	3	4	1	5	5	5	5	5	5	5	4	3	4	3	5	4	3	2	3	4	3	4	5
1	1	4	4	4	4	4	4	4	4	4	4	4	4	4	4	4	4	4	4	4	4	4	3	3	4	4	5	4	3	3	5	4	5	5	5	5	5	5	4	3	4	4	4	5	5	5
2	1	4	4	4	4	4	4	4	4	4	4	4	4	4	4	4	4	4	4	4	4	4	4	4	4	4	3	4	3	3	3	2	3	2	3	2	4	4	4	4	4	4	4	5	5	4
1	1	4	4	4	4	4	4	4	4	4	4	4	4	4	4	4	4	4	4	4	4	4	4	3	4	4	2	2	2	2	2	2	3	2	1	1	2	3	3	3	3	3	3	2	2	5
2	2	3	3	3	3	3	4	2	4	4	4	4	4	4	4	4	4	4	4	4	4	4	3	4	4	4	5	5	5	5	5	5	5	5	5	5	5	5	2	4	4	4	4	3	4	4
2	2	3	4	4	3	3	3	1	4	4	3	3	3	3	3	3	3	3	3	3	2	3	3	4	4	1	3	5	5	5	3	3	3	5	4	4	4	4	3	3	3	3	3	3	3	3
1	2	4	4	4	4	4	4	4	4	4	4	4	4	3	4	4	4	4	4	4	4	3	4	4	4	4	5	5	3	3	3	5	5	5	5	5	5	5	4	4	3	3	3	4	3	3
1	2	4	4	4	4	4	4	4	4	4	3	4	4	4	4	4	4	4	4	4	4	4	3	4	4	4	5	5	5	5	5	5	3	3	5	5	3	5	3	4	3	4	3	2	3	5
1	2	4	4	4	4	4	4	4	4	4	3	4	4	4	4	4	4	4	4	3	4	4	4	4	4	4	3	4	5	5	3	4	5	5	3	2	5	4	4	3	4	4	4	3	5	5
2	2	4	2	3	3	3	2	4	3	3	3	3	3	3	3	3	3	3	4	2	3	4	3	3	4	1	2	2	2	2	3	1	2	2	2	2	2	2	4	3	4	4	3	1	3	2
2	2	4	4	4	4	4	4	4	4	3	4	4	4	4	4	4	4	4	4	4	4	4	4	4	4	4	5	5	5	5	5	5	5	5	5	5	5	5	4	4	4	4	4	4	5	5
2	1	3	3	3	3	4	4	1	4	4	4	4	4	4	4	4	4	3	4	4	4	4	3	4	4	4	4	5	3	3	5	4	5	3	3	5	3	5	3	4	4	3	4	3	5	3
2	1	3	3	3	3	3	3	3	4	4	3	4	4	4	4	4	4	4	4	4	4	3	3	3	3	3	4	5	3	3	5	4	2	3	3	3	4	3	3	3	4	3	3	5	5	5
2	2	4	4	4	4	4	4	4	4	4	4	4	4	3	4	4	4	4	4	4	4	4	4	3	4	4	4	4	4	4	4	4	5	3	4	4	4	4	4	3	4	4	4	5	5	5
1	1	3	2	2	1	2	2	2	2	2	2	2	3	3	2	3	1	2	2	2	1	2	2	2	2	2	2	2	4	3	4	3	5	5	5	5	5	5	4	4	4	4	4	3	5	5
2	2	4	4	4	4	4	4	4	3	3	3	3	3	3	3	3	3	3	3	2	3	2	3	4	4	2	4	5	3	4	5	3	5	5	5	5	5	5	4	3	3	3	4	5	3	4
1	2	4	4	4	4	4	4	4	4	4	3	4	4	4	4	3	4	4	4	4	4	4	3	2	3	3	3	3	4	2	4	2	5	5	5	5	5	5	3	4	3	3	4	3	4	3
