# Supplementary material for: The impact of perceived school climate on exercise behavior engagement among obese adolescents: a dual mediation effect test of exercise benefits and perseverance qualities
Source: Front Psychol. 2023 Oct 3;14:1220362. doi: 10.3389/fpsyg.2023.1220362 (PMC10579602; doi:10.3389/fpsyg.2023.1220362)
Supplement: Supplementary file 4 [file Data_Sheet_1.ZIP]

Archive with 6 entries (5 files):
- Data analysis/Common method control and testing.spv
- Data analysis/Statistics for correlation analysis of each variable.spv
- Data analysis/Dimensions Cronbach's alpha coefficient.spv
- Data analysis/Multi-mediator model construction results output.AmosOutput
- Data analysis/Multi-mediated grammar .AmosEstimandVB
- Data analysis/
