# Supplementary material for: The impact of perceived school climate on exercise behavior engagement among obese adolescents: a dual mediation effect test of exercise benefits and perseverance qualities
Source: Front Psychol. 2023 Oct 3;14:1220362. doi: 10.3389/fpsyg.2023.1220362 (PMC10579602; doi:10.3389/fpsyg.2023.1220362)
Supplement: Supplementary file 5 [file Data_Sheet_2.ZIP]

Archive with 4 entries (3 files):
- 数据分析/Common method control and testing.sps
- 数据分析/Dimensions Cronbach's alpha.sps
- 数据分析/Statistics for correlation analysis of each variable.sps
- 数据分析/
