# Supplementary material for: The impact of perceived school climate on exercise behavior engagement among obese adolescents: a dual mediation effect test of exercise benefits and perseverance qualities
Source: Front Psychol. 2023 Oct 3;14:1220362. doi: 10.3389/fpsyg.2023.1220362 (PMC10579602; doi:10.3389/fpsyg.2023.1220362)
Supplement: Supplementary file 5 [file Data_Sheet_2.ZIP › 数据分析/Common method control and testing.sps]

* Encoding: UTF-8.

FACTOR
  /VARIABLES EB1 EB2 EB3 EB4 EB5 EX1 EX2 EX3 UE1 UE2 UE3 UE4 UE5 UE6 EE1 EE2 EE3 EE4 EE5 EE6 TS1 
    TS2 TS3 TS4 TS5 TS6 TS7 CS1 CS2 CS3 CS4 CS5 CS6 CS7 CS8 CS9 CS10 CS11 CS12 CS13 OA1 OA2 OA3 OA4 OA5
  /MISSING LISTWISE 
  /ANALYSIS EB1 EB2 EB3 EB4 EB5 EX1 EX2 EX3 UE1 UE2 UE3 UE4 UE5 UE6 EE1 EE2 EE3 EE4 EE5 EE6 TS1 TS2 
    TS3 TS4 TS5 TS6 TS7 CS1 CS2 CS3 CS4 CS5 CS6 CS7 CS8 CS9 CS10 CS11 CS12 CS13 OA1 OA2 OA3 OA4 OA5
  /PRINT INITIAL KMO EXTRACTION ROTATION
  /FORMAT BLANK(.5)
  /CRITERIA MINEIGEN(1) ITERATE(25)
  /EXTRACTION PC
  /CRITERIA ITERATE(25)
  /ROTATION VARIMAX
  /METHOD=CORRELATION.
