# Supplementary material for: The impact of perceived school climate on exercise behavior engagement among obese adolescents: a dual mediation effect test of exercise benefits and perseverance qualities
Source: Front Psychol. 2023 Oct 3;14:1220362. doi: 10.3389/fpsyg.2023.1220362 (PMC10579602; doi:10.3389/fpsyg.2023.1220362)
Supplement: Supplementary file 5 [file Data_Sheet_2.ZIP › 数据分析/Dimensions Cronbach's alpha.sps]

* Encoding: UTF-8.

RELIABILITY
  /VARIABLES=EX1 EX2 EX3
  /SCALE('ALL VARIABLES') ALL
  /MODEL=ALPHA.

RELIABILITY
  /VARIABLES=EB1 EB2 EB3 EB4 EB5
  /SCALE('ALL VARIABLES') ALL
  /MODEL=ALPHA.


RELIABILITY
  /VARIABLES=UE1 UE2 UE3 UE4 UE5 UE6 EE1 EE2 EE3 EE4 EE5 EE6
  /SCALE('ALL VARIABLES') ALL
  /MODEL=ALPHA.

RELIABILITY
  /VARIABLES=TS1 TS2 TS3 TS4 TS5 TS6 TS7 CS1 CS2 CS3 CS4 CS5 CS6 CS7 CS8 CS9 CS10 CS11 CS12 CS13 
    OA1 OA2 OA3 OA4 OA5
  /SCALE('ALL VARIABLES') ALL
  /MODEL=ALPHA.
