# Supplementary material for: The impact of perceived school climate on exercise behavior engagement among obese adolescents: a dual mediation effect test of exercise benefits and perseverance qualities
Source: Front Psychol. 2023 Oct 3;14:1220362. doi: 10.3389/fpsyg.2023.1220362 (PMC10579602; doi:10.3389/fpsyg.2023.1220362)
Supplement: Supplementary file 5 [file Data_Sheet_2.ZIP › 数据分析/Statistics for correlation analysis of each variable.sps]

* Encoding: UTF-8.

DATASET ACTIVATE 数据集1.
CORRELATIONS
  /VARIABLES=TSmean CSmean OAmean UEmean EEmean EXmean EBmean
  /PRINT=TWOTAIL NOSIG
  /MISSING=PAIRWISE.
